# Supplementary material for: Ant workers produce males in queenless parts of multi-nest colonies
Source: Sci Rep. 2020 Feb 7;10:2152. doi: 10.1038/s41598-020-58830-w (PMC7005753; doi:10.1038/s41598-020-58830-w)
Supplement: Supplementary file 1 — Supplementary file S1. [file 41598_2020_58830_MOESM1_ESM.xml]

<?xml version="1.0" encoding="UTF-8"?>
<?mso-application progid="Excel.Sheet"?><Workbook xmlns:o="urn:schemas-microsoft-com:office:office" xmlns:x="urn:schemas-microsoft-com:office:excel" xmlns:html="http://www.w3.org/TR/REC-html40" xmlns:ss="urn:schemas-microsoft-com:office:spreadsheet">
 <DocumentProperties xmlns="urn:schemas-microsoft-com:office:office">
  <Created>2006-09-16T00:00:00Z</Created>
  <LastSaved>2019-09-23T07:48:54Z</LastSaved>
  <Version>15.00</Version>
 </DocumentProperties>
 <OfficeDocumentSettings xmlns="urn:schemas-microsoft-com:office:office">
  <AllowPNG/>
  <RemovePersonalInformation/>
 </OfficeDocumentSettings>
 <ExcelWorkbook xmlns="urn:schemas-microsoft-com:office:excel">
  <SupBook>
   <Path>\Program Files (x86)\Kutools for Excel\KutoolsforExcel.xlam</Path>
   <SheetName>Undo</SheetName>
   <SheetName>Temporary</SheetName>
   <SheetName>CalendarTemplate</SheetName>
   <SheetName>Kutools for Excel</SheetName>
   <SheetName>Default</SheetName>
   <SheetName>Paste</SheetName>
   <SheetName>Temporary1</SheetName>
   <Xct>
    <Count>0</Count>
    <SheetIndex>0</SheetIndex>
   </Xct>
   <Xct>
    <Count>0</Count>
    <SheetIndex>1</SheetIndex>
   </Xct>
   <Xct>
    <Count>0</Count>
    <SheetIndex>2</SheetIndex>
   </Xct>
   <Xct>
    <Count>0</Count>
    <SheetIndex>3</SheetIndex>
   </Xct>
   <Xct>
    <Count>0</Count>
    <SheetIndex>4</SheetIndex>
   </Xct>
   <Xct>
    <Count>0</Count>
    <SheetIndex>5</SheetIndex>
   </Xct>
   <Xct>
    <Count>0</Count>
    <SheetIndex>6</SheetIndex>
   </Xct>
  </SupBook>
  <WindowHeight>8010</WindowHeight>
  <WindowWidth>14805</WindowWidth>
  <WindowTopX>240</WindowTopX>
  <WindowTopY>105</WindowTopY>
  <ActiveSheet>4</ActiveSheet>
  <ProtectStructure>False</ProtectStructure>
  <ProtectWindows>False</ProtectWindows>
 </ExcelWorkbook>
 <Styles>
  <Style ss:ID="Default" ss:Name="Normal">
   <Alignment ss:Vertical="Bottom"/>
   <Borders/>
   <Font ss:FontName="Calibri" x:Family="Swiss" ss:Size="11" ss:Color="#000000"/>
   <Interior/>
   <NumberFormat/>
   <Protection/>
  </Style>
  <Style ss:ID="s16">
   <Alignment ss:Horizontal="Center" ss:Vertical="Bottom"/>
   <Borders>
    <Border ss:Position="Left" ss:LineStyle="Continuous" ss:Weight="1"/>
    <Border ss:Position="Top" ss:LineStyle="Continuous" ss:Weight="1"/>
   </Borders>
  </Style>
  <Style ss:ID="s17">
   <Alignment ss:Horizontal="Center" ss:Vertical="Bottom"/>
   <Borders>
    <Border ss:Position="Right" ss:LineStyle="Continuous" ss:Weight="1"/>
    <Border ss:Position="Top" ss:LineStyle="Continuous" ss:Weight="1"/>
   </Borders>
  </Style>
  <Style ss:ID="s18">
   <Alignment ss:Horizontal="Center" ss:Vertical="Bottom"/>
   <Borders>
    <Border ss:Position="Left" ss:LineStyle="Continuous" ss:Weight="1"/>
   </Borders>
  </Style>
  <Style ss:ID="s19">
   <Alignment ss:Horizontal="Center" ss:Vertical="Bottom"/>
   <Borders>
    <Border ss:Position="Right" ss:LineStyle="Continuous" ss:Weight="1"/>
   </Borders>
  </Style>
  <Style ss:ID="s20">
   <Alignment ss:Horizontal="Center" ss:Vertical="Bottom"/>
   <Borders>
    <Border ss:Position="Bottom" ss:LineStyle="Continuous" ss:Weight="1"/>
    <Border ss:Position="Left" ss:LineStyle="Continuous" ss:Weight="1"/>
   </Borders>
  </Style>
  <Style ss:ID="s21">
   <Alignment ss:Horizontal="Center" ss:Vertical="Bottom"/>
   <Borders>
    <Border ss:Position="Bottom" ss:LineStyle="Continuous" ss:Weight="1"/>
    <Border ss:Position="Right" ss:LineStyle="Continuous" ss:Weight="1"/>
   </Borders>
  </Style>
  <Style ss:ID="s22">
   <Alignment ss:Horizontal="Center" ss:Vertical="Bottom"/>
  </Style>
  <Style ss:ID="s23">
   <NumberFormat/>
  </Style>
  <Style ss:ID="s24">
   <Alignment ss:Horizontal="Center" ss:Vertical="Bottom"/>
   <Borders>
    <Border ss:Position="Left" ss:LineStyle="Continuous" ss:Weight="1"/>
   </Borders>
   <NumberFormat ss:Format="0"/>
  </Style>
  <Style ss:ID="s25">
   <Alignment ss:Vertical="Bottom" ss:WrapText="1"/>
  </Style>
  <Style ss:ID="s26">
   <Borders>
    <Border ss:Position="Left" ss:LineStyle="Continuous" ss:Weight="1"/>
    <Border ss:Position="Right" ss:LineStyle="Continuous" ss:Weight="1"/>
    <Border ss:Position="Top" ss:LineStyle="Continuous" ss:Weight="1"/>
   </Borders>
  </Style>
  <Style ss:ID="s27">
   <Borders>
    <Border ss:Position="Bottom" ss:LineStyle="Continuous" ss:Weight="1"/>
    <Border ss:Position="Left" ss:LineStyle="Continuous" ss:Weight="1"/>
    <Border ss:Position="Right" ss:LineStyle="Continuous" ss:Weight="1"/>
   </Borders>
  </Style>
  <Style ss:ID="s28">
   <Borders/>
   <Interior/>
  </Style>
  <Style ss:ID="s29">
   <Borders/>
  </Style>
  <Style ss:ID="s30">
   <Interior/>
  </Style>
  <Style ss:ID="s31">
   <Interior/>
   <NumberFormat/>
  </Style>
  <Style ss:ID="s32">
   <Borders/>
   <Interior/>
   <NumberFormat/>
  </Style>
  <Style ss:ID="s33">
   <Borders/>
   <Font ss:FontName="Calibri" x:Family="Swiss" ss:Size="11" ss:Color="#000000"/>
   <Interior/>
  </Style>
  <Style ss:ID="s34">
   <Borders/>
   <Font ss:FontName="Calibri" x:Family="Swiss" ss:Size="11" ss:Color="#000000"/>
   <Interior/>
   <NumberFormat/>
  </Style>
  <Style ss:ID="s35">
   <Alignment ss:Horizontal="Center" ss:Vertical="Bottom"/>
   <Borders>
    <Border ss:Position="Bottom" ss:LineStyle="Continuous" ss:Weight="1"/>
    <Border ss:Position="Left" ss:LineStyle="Continuous" ss:Weight="1"/>
   </Borders>
   <Interior/>
  </Style>
  <Style ss:ID="s36">
   <Alignment ss:Horizontal="Center" ss:Vertical="Bottom"/>
   <Borders>
    <Border ss:Position="Bottom" ss:LineStyle="Continuous" ss:Weight="1"/>
    <Border ss:Position="Right" ss:LineStyle="Continuous" ss:Weight="1"/>
   </Borders>
   <Interior/>
  </Style>
 </Styles>
 <Worksheet ss:Name="Brood production before reunion">
  <Table ss:ExpandedColumnCount="10" ss:ExpandedRowCount="61" x:FullColumns="1" x:FullRows="1" ss:DefaultColumnWidth="60" ss:DefaultRowHeight="15">
   <Column ss:Index="2" ss:Width="104.25"/>
   <Column ss:StyleID="s30" ss:Width="102"/>
   <Column ss:StyleID="s30" ss:Width="114.75"/>
   <Column ss:StyleID="s30" ss:Width="110.25"/>
   <Column ss:StyleID="s30" ss:Width="123"/>
   <Column ss:Index="10" ss:Width="123.75"/>
   <Row>
    <Cell><Data ss:Type="String">group</Data></Cell>
    <Cell><Data ss:Type="String">weeks until first eggs</Data></Cell>
    <Cell><Data ss:Type="String">egg number week 44</Data></Cell>
    <Cell><Data ss:Type="String">larvae number week 46</Data></Cell>
    <Cell><Data ss:Type="String">maximum egg number</Data></Cell>
    <Cell><Data ss:Type="String">maximum larvae number</Data></Cell>
    <Cell><Data ss:Type="String">weeks egg to larvae</Data></Cell>
   </Row>
   <Row>
    <Cell><Data ss:Type="Number">1</Data></Cell>
    <Cell><Data ss:Type="Number">6.8571428571428568</Data></Cell>
    <Cell ss:StyleID="s31"><Data ss:Type="Number">20</Data></Cell>
    <Cell><Data ss:Type="Number">6</Data></Cell>
    <Cell ss:StyleID="s31"><Data ss:Type="Number">40</Data></Cell>
    <Cell><Data ss:Type="Number">48</Data></Cell>
    <Cell><Data ss:Type="Number">2</Data></Cell>
   </Row>
   <Row>
    <Cell><Data ss:Type="Number">1</Data></Cell>
    <Cell><Data ss:Type="Number">6</Data></Cell>
    <Cell ss:StyleID="s31"><Data ss:Type="Number">49</Data></Cell>
    <Cell><Data ss:Type="Number">70</Data></Cell>
    <Cell ss:StyleID="s31"><Data ss:Type="Number">50</Data></Cell>
    <Cell><Data ss:Type="Number">126</Data></Cell>
    <Cell><Data ss:Type="Number">3</Data></Cell>
   </Row>
   <Row>
    <Cell><Data ss:Type="Number">1</Data></Cell>
    <Cell><Data ss:Type="Number">6</Data></Cell>
    <Cell ss:StyleID="s31"><Data ss:Type="Number">50</Data></Cell>
    <Cell><Data ss:Type="Number">41</Data></Cell>
    <Cell ss:StyleID="s31"><Data ss:Type="Number">65</Data></Cell>
    <Cell><Data ss:Type="Number">90</Data></Cell>
    <Cell><Data ss:Type="Number">3</Data></Cell>
   </Row>
   <Row>
    <Cell><Data ss:Type="Number">1</Data></Cell>
    <Cell><Data ss:Type="Number">6.8571428571428568</Data></Cell>
    <Cell ss:StyleID="s31"><Data ss:Type="Number">24</Data></Cell>
    <Cell><Data ss:Type="Number">29</Data></Cell>
    <Cell ss:StyleID="s31"><Data ss:Type="Number">24</Data></Cell>
    <Cell><Data ss:Type="Number">63</Data></Cell>
    <Cell><Data ss:Type="Number">2</Data></Cell>
    <Cell ss:Index="9" ss:StyleID="s16"><Data ss:Type="String">group</Data></Cell>
    <Cell ss:StyleID="s17"/>
   </Row>
   <Row>
    <Cell><Data ss:Type="Number">1</Data></Cell>
    <Cell><Data ss:Type="Number">5</Data></Cell>
    <Cell ss:StyleID="s31"><Data ss:Type="Number">55</Data></Cell>
    <Cell><Data ss:Type="Number">131</Data></Cell>
    <Cell ss:StyleID="s31"><Data ss:Type="Number">130</Data></Cell>
    <Cell><Data ss:Type="Number">162</Data></Cell>
    <Cell><Data ss:Type="Number">3</Data></Cell>
    <Cell ss:Index="9" ss:StyleID="s18"><Data ss:Type="Number">1</Data></Cell>
    <Cell ss:StyleID="s19"><Data ss:Type="String">queenright with brood</Data></Cell>
   </Row>
   <Row>
    <Cell><Data ss:Type="Number">1</Data></Cell>
    <Cell><Data ss:Type="Number">4</Data></Cell>
    <Cell ss:StyleID="s31"><Data ss:Type="Number">64</Data></Cell>
    <Cell><Data ss:Type="Number">65</Data></Cell>
    <Cell ss:StyleID="s31"><Data ss:Type="Number">70</Data></Cell>
    <Cell><Data ss:Type="Number">119</Data></Cell>
    <Cell><Data ss:Type="Number">5</Data></Cell>
    <Cell ss:Index="9" ss:StyleID="s18"><Data ss:Type="Number">2</Data></Cell>
    <Cell ss:StyleID="s19"><Data ss:Type="String">queenless without brood</Data></Cell>
   </Row>
   <Row>
    <Cell><Data ss:Type="Number">1</Data></Cell>
    <Cell><Data ss:Type="Number">6.8571428571428568</Data></Cell>
    <Cell ss:StyleID="s31"><Data ss:Type="Number">18</Data></Cell>
    <Cell><Data ss:Type="Number">21</Data></Cell>
    <Cell ss:StyleID="s31"><Data ss:Type="Number">25</Data></Cell>
    <Cell><Data ss:Type="Number">55</Data></Cell>
    <Cell><Data ss:Type="Number">2</Data></Cell>
    <Cell ss:Index="9" ss:StyleID="s20"><Data ss:Type="Number">3</Data></Cell>
    <Cell ss:StyleID="s21"><Data ss:Type="String">queenless with brood</Data></Cell>
   </Row>
   <Row>
    <Cell><Data ss:Type="Number">1</Data></Cell>
    <Cell><Data ss:Type="Number">6.8571428571428568</Data></Cell>
    <Cell ss:StyleID="s31"><Data ss:Type="Number">0</Data></Cell>
    <Cell><Data ss:Type="Number">0</Data></Cell>
    <Cell ss:StyleID="s31"><Data ss:Type="Number">0</Data></Cell>
    <Cell><Data ss:Type="Number">31</Data></Cell>
   </Row>
   <Row>
    <Cell><Data ss:Type="Number">1</Data></Cell>
    <Cell><Data ss:Type="Number">6</Data></Cell>
    <Cell ss:StyleID="s31"><Data ss:Type="Number">37</Data></Cell>
    <Cell><Data ss:Type="Number">46</Data></Cell>
    <Cell ss:StyleID="s31"><Data ss:Type="Number">41</Data></Cell>
    <Cell><Data ss:Type="Number">77</Data></Cell>
    <Cell><Data ss:Type="Number">3</Data></Cell>
   </Row>
   <Row>
    <Cell><Data ss:Type="Number">1</Data></Cell>
    <Cell><Data ss:Type="Number">7.8571428571428568</Data></Cell>
    <Cell ss:StyleID="s31"><Data ss:Type="Number">7</Data></Cell>
    <Cell><Data ss:Type="Number">0</Data></Cell>
    <Cell ss:StyleID="s31"><Data ss:Type="Number">10</Data></Cell>
    <Cell><Data ss:Type="Number">31</Data></Cell>
    <Cell><Data ss:Type="Number">1</Data></Cell>
   </Row>
   <Row>
    <Cell><Data ss:Type="Number">1</Data></Cell>
    <Cell><Data ss:Type="Number">6.8571428571428568</Data></Cell>
    <Cell ss:StyleID="s31"><Data ss:Type="Number">22</Data></Cell>
    <Cell><Data ss:Type="Number">13</Data></Cell>
    <Cell ss:StyleID="s31"><Data ss:Type="Number">35</Data></Cell>
    <Cell><Data ss:Type="Number">68</Data></Cell>
    <Cell><Data ss:Type="Number">2</Data></Cell>
   </Row>
   <Row>
    <Cell><Data ss:Type="Number">1</Data></Cell>
    <Cell><Data ss:Type="Number">7.8571428571428568</Data></Cell>
    <Cell ss:StyleID="s31"><Data ss:Type="Number">12</Data></Cell>
    <Cell><Data ss:Type="Number">8</Data></Cell>
    <Cell ss:StyleID="s31"><Data ss:Type="Number">25</Data></Cell>
    <Cell><Data ss:Type="Number">42</Data></Cell>
    <Cell><Data ss:Type="Number">1</Data></Cell>
   </Row>
   <Row>
    <Cell><Data ss:Type="Number">1</Data></Cell>
    <Cell><Data ss:Type="Number">6</Data></Cell>
    <Cell ss:StyleID="s31"><Data ss:Type="Number">44</Data></Cell>
    <Cell><Data ss:Type="Number">36</Data></Cell>
    <Cell ss:StyleID="s31"><Data ss:Type="Number">50</Data></Cell>
    <Cell><Data ss:Type="Number">83</Data></Cell>
    <Cell><Data ss:Type="Number">3</Data></Cell>
   </Row>
   <Row>
    <Cell><Data ss:Type="Number">1</Data></Cell>
    <Cell><Data ss:Type="Number">6.8571428571428568</Data></Cell>
    <Cell ss:StyleID="s31"><Data ss:Type="Number">13</Data></Cell>
    <Cell><Data ss:Type="Number">13</Data></Cell>
    <Cell ss:StyleID="s31"><Data ss:Type="Number">13</Data></Cell>
    <Cell><Data ss:Type="Number">140</Data></Cell>
    <Cell><Data ss:Type="Number">2</Data></Cell>
   </Row>
   <Row>
    <Cell><Data ss:Type="Number">1</Data></Cell>
    <Cell><Data ss:Type="Number">6</Data></Cell>
    <Cell ss:StyleID="s31"><Data ss:Type="Number">110</Data></Cell>
    <Cell><Data ss:Type="Number">120</Data></Cell>
    <Cell ss:StyleID="s31"><Data ss:Type="Number">120</Data></Cell>
    <Cell><Data ss:Type="Number">171</Data></Cell>
    <Cell><Data ss:Type="Number">3</Data></Cell>
   </Row>
   <Row>
    <Cell><Data ss:Type="Number">1</Data></Cell>
    <Cell><Data ss:Type="Number">5</Data></Cell>
    <Cell ss:StyleID="s31"><Data ss:Type="Number">88</Data></Cell>
    <Cell><Data ss:Type="Number">101</Data></Cell>
    <Cell ss:StyleID="s31"><Data ss:Type="Number">140</Data></Cell>
    <Cell><Data ss:Type="Number">168</Data></Cell>
    <Cell><Data ss:Type="Number">5</Data></Cell>
   </Row>
   <Row>
    <Cell><Data ss:Type="Number">1</Data></Cell>
    <Cell><Data ss:Type="Number">5</Data></Cell>
    <Cell ss:StyleID="s31"><Data ss:Type="Number">48</Data></Cell>
    <Cell><Data ss:Type="Number">37</Data></Cell>
    <Cell ss:StyleID="s31"><Data ss:Type="Number">79</Data></Cell>
    <Cell><Data ss:Type="Number">79</Data></Cell>
    <Cell><Data ss:Type="Number">4</Data></Cell>
   </Row>
   <Row>
    <Cell><Data ss:Type="Number">1</Data></Cell>
    <Cell><Data ss:Type="Number">6</Data></Cell>
    <Cell ss:StyleID="s31"><Data ss:Type="Number">25</Data></Cell>
    <Cell><Data ss:Type="Number">42</Data></Cell>
    <Cell ss:StyleID="s31"><Data ss:Type="Number">27</Data></Cell>
    <Cell><Data ss:Type="Number">64</Data></Cell>
    <Cell><Data ss:Type="Number">3</Data></Cell>
   </Row>
   <Row>
    <Cell><Data ss:Type="Number">1</Data></Cell>
    <Cell><Data ss:Type="Number">6</Data></Cell>
    <Cell ss:StyleID="s31"><Data ss:Type="Number">50</Data></Cell>
    <Cell><Data ss:Type="Number">52</Data></Cell>
    <Cell ss:StyleID="s31"><Data ss:Type="Number">73</Data></Cell>
    <Cell><Data ss:Type="Number">128</Data></Cell>
    <Cell><Data ss:Type="Number">3</Data></Cell>
   </Row>
   <Row>
    <Cell><Data ss:Type="Number">1</Data></Cell>
    <Cell><Data ss:Type="Number">6.8571428571428568</Data></Cell>
    <Cell ss:StyleID="s31"><Data ss:Type="Number">32</Data></Cell>
    <Cell><Data ss:Type="Number">54</Data></Cell>
    <Cell ss:StyleID="s31"><Data ss:Type="Number">37</Data></Cell>
    <Cell><Data ss:Type="Number">82</Data></Cell>
    <Cell><Data ss:Type="Number">3</Data></Cell>
   </Row>
   <Row>
    <Cell><Data ss:Type="Number">1</Data></Cell>
    <Cell><Data ss:Type="Number">6.8571428571428568</Data></Cell>
    <Cell ss:StyleID="s31"><Data ss:Type="Number">98</Data></Cell>
    <Cell><Data ss:Type="Number">54</Data></Cell>
    <Cell ss:StyleID="s31"><Data ss:Type="Number">100</Data></Cell>
    <Cell><Data ss:Type="Number">100</Data></Cell>
    <Cell><Data ss:Type="Number">3</Data></Cell>
   </Row>
   <Row>
    <Cell><Data ss:Type="Number">1</Data></Cell>
    <Cell><Data ss:Type="Number">6.8571428571428568</Data></Cell>
    <Cell ss:StyleID="s31"><Data ss:Type="Number">18</Data></Cell>
    <Cell><Data ss:Type="Number">19</Data></Cell>
    <Cell ss:StyleID="s31"><Data ss:Type="Number">40</Data></Cell>
    <Cell><Data ss:Type="Number">80</Data></Cell>
    <Cell><Data ss:Type="Number">2</Data></Cell>
   </Row>
   <Row>
    <Cell><Data ss:Type="Number">1</Data></Cell>
    <Cell><Data ss:Type="Number">6.8571428571428568</Data></Cell>
    <Cell ss:StyleID="s31"><Data ss:Type="Number">30</Data></Cell>
    <Cell><Data ss:Type="Number">1</Data></Cell>
    <Cell ss:StyleID="s31"><Data ss:Type="Number">50</Data></Cell>
    <Cell><Data ss:Type="Number">45</Data></Cell>
    <Cell><Data ss:Type="Number">3</Data></Cell>
   </Row>
   <Row>
    <Cell><Data ss:Type="Number">1</Data></Cell>
    <Cell><Data ss:Type="Number">5</Data></Cell>
    <Cell ss:StyleID="s31"><Data ss:Type="Number">61</Data></Cell>
    <Cell><Data ss:Type="Number">17</Data></Cell>
    <Cell ss:StyleID="s31"><Data ss:Type="Number">70</Data></Cell>
    <Cell><Data ss:Type="Number">65</Data></Cell>
    <Cell><Data ss:Type="Number">5</Data></Cell>
   </Row>
   <Row>
    <Cell><Data ss:Type="Number">1</Data></Cell>
    <Cell><Data ss:Type="Number">6</Data></Cell>
    <Cell ss:StyleID="s31"><Data ss:Type="Number">22</Data></Cell>
    <Cell><Data ss:Type="Number">4</Data></Cell>
    <Cell ss:StyleID="s31"><Data ss:Type="Number">40</Data></Cell>
    <Cell><Data ss:Type="Number">36</Data></Cell>
    <Cell><Data ss:Type="Number">3</Data></Cell>
   </Row>
   <Row>
    <Cell><Data ss:Type="Number">1</Data></Cell>
    <Cell><Data ss:Type="Number">6</Data></Cell>
    <Cell ss:StyleID="s31"><Data ss:Type="Number">34</Data></Cell>
    <Cell><Data ss:Type="Number">20</Data></Cell>
    <Cell ss:StyleID="s31"><Data ss:Type="Number">55</Data></Cell>
    <Cell><Data ss:Type="Number">77</Data></Cell>
    <Cell><Data ss:Type="Number">3</Data></Cell>
   </Row>
   <Row>
    <Cell><Data ss:Type="Number">1</Data></Cell>
    <Cell><Data ss:Type="Number">5</Data></Cell>
    <Cell ss:StyleID="s31"><Data ss:Type="Number">78</Data></Cell>
    <Cell ss:StyleID="s28"><Data ss:Type="Number">66</Data></Cell>
    <Cell ss:StyleID="s32"><Data ss:Type="Number">90</Data></Cell>
    <Cell ss:StyleID="s28"><Data ss:Type="Number">94</Data></Cell>
    <Cell ss:StyleID="s29"><Data ss:Type="Number">4</Data></Cell>
    <Cell ss:StyleID="s29"/>
   </Row>
   <Row>
    <Cell><Data ss:Type="Number">1</Data></Cell>
    <Cell><Data ss:Type="Number">6.8571428571428568</Data></Cell>
    <Cell ss:StyleID="s31"><Data ss:Type="Number">15</Data></Cell>
    <Cell ss:StyleID="s28"><Data ss:Type="Number">4</Data></Cell>
    <Cell ss:StyleID="s32"><Data ss:Type="Number">20</Data></Cell>
    <Cell ss:StyleID="s28"><Data ss:Type="Number">54</Data></Cell>
    <Cell ss:StyleID="s29"><Data ss:Type="Number">2</Data></Cell>
    <Cell ss:StyleID="s29"/>
   </Row>
   <Row>
    <Cell><Data ss:Type="Number">1</Data></Cell>
    <Cell><Data ss:Type="Number">6</Data></Cell>
    <Cell ss:StyleID="s31"><Data ss:Type="Number">51</Data></Cell>
    <Cell ss:StyleID="s28"><Data ss:Type="Number">3</Data></Cell>
    <Cell ss:StyleID="s32"><Data ss:Type="Number">60</Data></Cell>
    <Cell ss:StyleID="s28"><Data ss:Type="Number">71</Data></Cell>
    <Cell ss:StyleID="s29"><Data ss:Type="Number">3</Data></Cell>
    <Cell ss:StyleID="s29"/>
   </Row>
   <Row>
    <Cell><Data ss:Type="Number">1</Data></Cell>
    <Cell><Data ss:Type="Number">6</Data></Cell>
    <Cell ss:StyleID="s31"><Data ss:Type="Number">33</Data></Cell>
    <Cell ss:StyleID="s28"><Data ss:Type="Number">24</Data></Cell>
    <Cell ss:StyleID="s32"><Data ss:Type="Number">42</Data></Cell>
    <Cell ss:StyleID="s28"><Data ss:Type="Number">73</Data></Cell>
    <Cell ss:StyleID="s29"><Data ss:Type="Number">3</Data></Cell>
    <Cell ss:StyleID="s29"/>
   </Row>
   <Row>
    <Cell><Data ss:Type="Number">2</Data></Cell>
    <Cell><Data ss:Type="Number">5</Data></Cell>
    <Cell ss:StyleID="s31"><Data ss:Type="Number">96</Data></Cell>
    <Cell ss:StyleID="s28"><Data ss:Type="Number">45</Data></Cell>
    <Cell ss:StyleID="s32"><Data ss:Type="Number">96</Data></Cell>
    <Cell ss:StyleID="s28"><Data ss:Type="Number">90</Data></Cell>
    <Cell ss:StyleID="s29"><Data ss:Type="Number">5</Data></Cell>
    <Cell ss:StyleID="s29"/>
   </Row>
   <Row>
    <Cell><Data ss:Type="Number">2</Data></Cell>
    <Cell><Data ss:Type="Number">5</Data></Cell>
    <Cell ss:StyleID="s31"><Data ss:Type="Number">52</Data></Cell>
    <Cell ss:StyleID="s28"><Data ss:Type="Number">40</Data></Cell>
    <Cell ss:StyleID="s32"><Data ss:Type="Number">74</Data></Cell>
    <Cell ss:StyleID="s28"><Data ss:Type="Number">73</Data></Cell>
    <Cell ss:StyleID="s29"><Data ss:Type="Number">5</Data></Cell>
    <Cell ss:StyleID="s29"/>
   </Row>
   <Row>
    <Cell><Data ss:Type="Number">2</Data></Cell>
    <Cell><Data ss:Type="Number">5</Data></Cell>
    <Cell ss:StyleID="s31"><Data ss:Type="Number">53</Data></Cell>
    <Cell ss:StyleID="s28"><Data ss:Type="Number">32</Data></Cell>
    <Cell ss:StyleID="s32"><Data ss:Type="Number">53</Data></Cell>
    <Cell ss:StyleID="s28"><Data ss:Type="Number">59</Data></Cell>
    <Cell ss:StyleID="s29"><Data ss:Type="Number">5</Data></Cell>
    <Cell ss:StyleID="s29"/>
   </Row>
   <Row>
    <Cell><Data ss:Type="Number">2</Data></Cell>
    <Cell><Data ss:Type="Number">5</Data></Cell>
    <Cell ss:StyleID="s31"><Data ss:Type="Number">86</Data></Cell>
    <Cell ss:StyleID="s28"><Data ss:Type="Number">97</Data></Cell>
    <Cell ss:StyleID="s32"><Data ss:Type="Number">90</Data></Cell>
    <Cell ss:StyleID="s28"><Data ss:Type="Number">185</Data></Cell>
    <Cell ss:StyleID="s29"><Data ss:Type="Number">5</Data></Cell>
    <Cell ss:StyleID="s29"/>
   </Row>
   <Row>
    <Cell><Data ss:Type="Number">2</Data></Cell>
    <Cell><Data ss:Type="Number">4.2857142857142856</Data></Cell>
    <Cell ss:StyleID="s31"><Data ss:Type="Number">60</Data></Cell>
    <Cell ss:StyleID="s28"><Data ss:Type="Number">52</Data></Cell>
    <Cell ss:StyleID="s32"><Data ss:Type="Number">70</Data></Cell>
    <Cell ss:StyleID="s28"><Data ss:Type="Number">120</Data></Cell>
    <Cell ss:StyleID="s29"><Data ss:Type="Number">4</Data></Cell>
    <Cell ss:StyleID="s29"/>
   </Row>
   <Row>
    <Cell><Data ss:Type="Number">2</Data></Cell>
    <Cell><Data ss:Type="Number">5</Data></Cell>
    <Cell ss:StyleID="s31"><Data ss:Type="Number">118</Data></Cell>
    <Cell><Data ss:Type="Number">58</Data></Cell>
    <Cell ss:StyleID="s31"><Data ss:Type="Number">118</Data></Cell>
    <Cell><Data ss:Type="Number">106</Data></Cell>
    <Cell><Data ss:Type="Number">6</Data></Cell>
   </Row>
   <Row>
    <Cell><Data ss:Type="Number">2</Data></Cell>
    <Cell><Data ss:Type="Number">5</Data></Cell>
    <Cell ss:StyleID="s31"><Data ss:Type="Number">113</Data></Cell>
    <Cell><Data ss:Type="Number">83</Data></Cell>
    <Cell ss:StyleID="s31"><Data ss:Type="Number">113</Data></Cell>
    <Cell><Data ss:Type="Number">161</Data></Cell>
    <Cell><Data ss:Type="Number">6</Data></Cell>
   </Row>
   <Row>
    <Cell><Data ss:Type="Number">2</Data></Cell>
    <Cell><Data ss:Type="Number">5</Data></Cell>
    <Cell ss:StyleID="s31"><Data ss:Type="Number">16</Data></Cell>
    <Cell><Data ss:Type="Number">7</Data></Cell>
    <Cell ss:StyleID="s31"><Data ss:Type="Number">16</Data></Cell>
    <Cell><Data ss:Type="Number">15</Data></Cell>
    <Cell><Data ss:Type="Number">2</Data></Cell>
   </Row>
   <Row>
    <Cell><Data ss:Type="Number">2</Data></Cell>
    <Cell><Data ss:Type="Number">4.2857142857142856</Data></Cell>
    <Cell ss:StyleID="s31"><Data ss:Type="Number">35</Data></Cell>
    <Cell><Data ss:Type="Number">44</Data></Cell>
    <Cell ss:StyleID="s31"><Data ss:Type="Number">38</Data></Cell>
    <Cell><Data ss:Type="Number">44</Data></Cell>
    <Cell><Data ss:Type="Number">4</Data></Cell>
   </Row>
   <Row>
    <Cell><Data ss:Type="Number">2</Data></Cell>
    <Cell><Data ss:Type="Number">5</Data></Cell>
    <Cell ss:StyleID="s31"><Data ss:Type="Number">0</Data></Cell>
    <Cell><Data ss:Type="Number">0</Data></Cell>
    <Cell ss:StyleID="s31"><Data ss:Type="Number">0</Data></Cell>
    <Cell><Data ss:Type="Number">0</Data></Cell>
   </Row>
   <Row>
    <Cell><Data ss:Type="Number">2</Data></Cell>
    <Cell><Data ss:Type="Number">5</Data></Cell>
    <Cell ss:StyleID="s31"><Data ss:Type="Number">185</Data></Cell>
    <Cell><Data ss:Type="Number">81</Data></Cell>
    <Cell ss:StyleID="s31"><Data ss:Type="Number">185</Data></Cell>
    <Cell><Data ss:Type="Number">154</Data></Cell>
    <Cell><Data ss:Type="Number">5</Data></Cell>
   </Row>
   <Row>
    <Cell><Data ss:Type="Number">2</Data></Cell>
    <Cell><Data ss:Type="Number">6</Data></Cell>
    <Cell ss:StyleID="s31"><Data ss:Type="Number">48</Data></Cell>
    <Cell><Data ss:Type="Number">38</Data></Cell>
    <Cell ss:StyleID="s31"><Data ss:Type="Number">55</Data></Cell>
    <Cell><Data ss:Type="Number">73</Data></Cell>
    <Cell><Data ss:Type="Number">4</Data></Cell>
   </Row>
   <Row>
    <Cell><Data ss:Type="Number">2</Data></Cell>
    <Cell><Data ss:Type="Number">4.2857142857142856</Data></Cell>
    <Cell ss:StyleID="s31"><Data ss:Type="Number">33</Data></Cell>
    <Cell><Data ss:Type="Number">31</Data></Cell>
    <Cell ss:StyleID="s31"><Data ss:Type="Number">46</Data></Cell>
    <Cell><Data ss:Type="Number">59</Data></Cell>
    <Cell><Data ss:Type="Number">3</Data></Cell>
   </Row>
   <Row>
    <Cell><Data ss:Type="Number">2</Data></Cell>
    <Cell><Data ss:Type="Number">5</Data></Cell>
    <Cell ss:StyleID="s31"><Data ss:Type="Number">0</Data></Cell>
    <Cell><Data ss:Type="Number">0</Data></Cell>
    <Cell ss:StyleID="s31"><Data ss:Type="Number">0</Data></Cell>
    <Cell><Data ss:Type="Number">0</Data></Cell>
   </Row>
   <Row>
    <Cell><Data ss:Type="Number">2</Data></Cell>
    <Cell><Data ss:Type="Number">5</Data></Cell>
    <Cell ss:StyleID="s31"><Data ss:Type="Number">69</Data></Cell>
    <Cell><Data ss:Type="Number">63</Data></Cell>
    <Cell ss:StyleID="s31"><Data ss:Type="Number">91</Data></Cell>
    <Cell><Data ss:Type="Number">112</Data></Cell>
    <Cell><Data ss:Type="Number">5</Data></Cell>
   </Row>
   <Row>
    <Cell><Data ss:Type="Number">2</Data></Cell>
    <Cell><Data ss:Type="Number">5</Data></Cell>
    <Cell ss:StyleID="s31"><Data ss:Type="Number">117</Data></Cell>
    <Cell ss:StyleID="s28"><Data ss:Type="Number">35</Data></Cell>
    <Cell ss:StyleID="s32"><Data ss:Type="Number">120</Data></Cell>
    <Cell ss:StyleID="s28"><Data ss:Type="Number">114</Data></Cell>
    <Cell ss:StyleID="s29"><Data ss:Type="Number">5</Data></Cell>
    <Cell ss:StyleID="s29"/>
   </Row>
   <Row>
    <Cell><Data ss:Type="Number">2</Data></Cell>
    <Cell><Data ss:Type="Number">5</Data></Cell>
    <Cell ss:StyleID="s31"><Data ss:Type="Number">0</Data></Cell>
    <Cell ss:StyleID="s28"><Data ss:Type="Number">0</Data></Cell>
    <Cell ss:StyleID="s32"><Data ss:Type="Number">1</Data></Cell>
    <Cell ss:StyleID="s28"><Data ss:Type="Number">0</Data></Cell>
    <Cell ss:StyleID="s29"/>
    <Cell ss:StyleID="s29"/>
   </Row>
   <Row>
    <Cell><Data ss:Type="Number">2</Data></Cell>
    <Cell><Data ss:Type="Number">5</Data></Cell>
    <Cell ss:StyleID="s31"><Data ss:Type="Number">28</Data></Cell>
    <Cell ss:StyleID="s28"><Data ss:Type="Number">18</Data></Cell>
    <Cell ss:StyleID="s32"><Data ss:Type="Number">68</Data></Cell>
    <Cell ss:StyleID="s28"><Data ss:Type="Number">39</Data></Cell>
    <Cell ss:StyleID="s29"><Data ss:Type="Number">3</Data></Cell>
    <Cell ss:StyleID="s29"/>
   </Row>
   <Row>
    <Cell><Data ss:Type="Number">2</Data></Cell>
    <Cell><Data ss:Type="Number">5</Data></Cell>
    <Cell ss:StyleID="s31"><Data ss:Type="Number">73</Data></Cell>
    <Cell ss:StyleID="s28"><Data ss:Type="Number">76</Data></Cell>
    <Cell ss:StyleID="s32"><Data ss:Type="Number">73</Data></Cell>
    <Cell ss:StyleID="s28"><Data ss:Type="Number">121</Data></Cell>
    <Cell ss:StyleID="s29"><Data ss:Type="Number">4</Data></Cell>
    <Cell ss:StyleID="s29"/>
   </Row>
   <Row>
    <Cell><Data ss:Type="Number">2</Data></Cell>
    <Cell><Data ss:Type="Number">6.8571428571428568</Data></Cell>
    <Cell ss:StyleID="s31"><Data ss:Type="Number">75</Data></Cell>
    <Cell ss:StyleID="s28"><Data ss:Type="Number">38</Data></Cell>
    <Cell ss:StyleID="s32"><Data ss:Type="Number">75</Data></Cell>
    <Cell ss:StyleID="s28"><Data ss:Type="Number">84</Data></Cell>
    <Cell ss:StyleID="s29"><Data ss:Type="Number">5</Data></Cell>
    <Cell ss:StyleID="s29"/>
   </Row>
   <Row>
    <Cell><Data ss:Type="Number">3</Data></Cell>
    <Cell><Data ss:Type="Number">6</Data></Cell>
    <Cell ss:StyleID="s31"><Data ss:Type="Number">123</Data></Cell>
    <Cell ss:StyleID="s28"><Data ss:Type="Number">62</Data></Cell>
    <Cell ss:StyleID="s32"><Data ss:Type="Number">123</Data></Cell>
    <Cell ss:StyleID="s28"><Data ss:Type="Number">109</Data></Cell>
    <Cell ss:StyleID="s29"><Data ss:Type="Number">5</Data></Cell>
    <Cell ss:StyleID="s29"/>
   </Row>
   <Row>
    <Cell><Data ss:Type="Number">3</Data></Cell>
    <Cell><Data ss:Type="Number">6.8571428571428568</Data></Cell>
    <Cell ss:StyleID="s31"><Data ss:Type="Number">8</Data></Cell>
    <Cell ss:StyleID="s28"><Data ss:Type="Number">3</Data></Cell>
    <Cell ss:StyleID="s32"><Data ss:Type="Number">78</Data></Cell>
    <Cell ss:StyleID="s28"><Data ss:Type="Number">59</Data></Cell>
    <Cell ss:StyleID="s29"><Data ss:Type="Number">3</Data></Cell>
    <Cell ss:StyleID="s29"/>
   </Row>
   <Row>
    <Cell><Data ss:Type="Number">3</Data></Cell>
    <Cell><Data ss:Type="Number">5</Data></Cell>
    <Cell ss:StyleID="s31"><Data ss:Type="Number">94</Data></Cell>
    <Cell ss:StyleID="s28"><Data ss:Type="Number">35</Data></Cell>
    <Cell ss:StyleID="s32"><Data ss:Type="Number">97</Data></Cell>
    <Cell ss:StyleID="s28"><Data ss:Type="Number">108</Data></Cell>
    <Cell ss:StyleID="s29"><Data ss:Type="Number">5</Data></Cell>
    <Cell ss:StyleID="s29"/>
   </Row>
   <Row>
    <Cell><Data ss:Type="Number">3</Data></Cell>
    <Cell><Data ss:Type="Number">6</Data></Cell>
    <Cell ss:StyleID="s31"><Data ss:Type="Number">98</Data></Cell>
    <Cell ss:StyleID="s28"><Data ss:Type="Number">31</Data></Cell>
    <Cell ss:StyleID="s32"><Data ss:Type="Number">98</Data></Cell>
    <Cell ss:StyleID="s28"><Data ss:Type="Number">77</Data></Cell>
    <Cell ss:StyleID="s29"><Data ss:Type="Number">5</Data></Cell>
    <Cell ss:StyleID="s29"/>
   </Row>
   <Row>
    <Cell><Data ss:Type="Number">3</Data></Cell>
    <Cell><Data ss:Type="Number">6</Data></Cell>
    <Cell ss:StyleID="s31"><Data ss:Type="Number">106</Data></Cell>
    <Cell ss:StyleID="s28"><Data ss:Type="Number">79</Data></Cell>
    <Cell ss:StyleID="s32"><Data ss:Type="Number">106</Data></Cell>
    <Cell ss:StyleID="s28"><Data ss:Type="Number">137</Data></Cell>
    <Cell ss:StyleID="s29"><Data ss:Type="Number">4</Data></Cell>
    <Cell ss:StyleID="s29"/>
   </Row>
   <Row>
    <Cell><Data ss:Type="Number">3</Data></Cell>
    <Cell><Data ss:Type="Number">5</Data></Cell>
    <Cell ss:StyleID="s31"><Data ss:Type="Number">163</Data></Cell>
    <Cell ss:StyleID="s28"><Data ss:Type="Number">144</Data></Cell>
    <Cell ss:StyleID="s32"><Data ss:Type="Number">163</Data></Cell>
    <Cell ss:StyleID="s28"><Data ss:Type="Number">238</Data></Cell>
    <Cell ss:StyleID="s29"><Data ss:Type="Number">5</Data></Cell>
    <Cell ss:StyleID="s29"/>
   </Row>
   <Row>
    <Cell><Data ss:Type="Number">3</Data></Cell>
    <Cell><Data ss:Type="Number">5</Data></Cell>
    <Cell ss:StyleID="s31"><Data ss:Type="Number">114</Data></Cell>
    <Cell ss:StyleID="s28"><Data ss:Type="Number">67</Data></Cell>
    <Cell ss:StyleID="s32"><Data ss:Type="Number">114</Data></Cell>
    <Cell ss:StyleID="s28"><Data ss:Type="Number">153</Data></Cell>
    <Cell ss:StyleID="s29"><Data ss:Type="Number">5</Data></Cell>
    <Cell ss:StyleID="s29"/>
   </Row>
   <Row>
    <Cell><Data ss:Type="Number">3</Data></Cell>
    <Cell><Data ss:Type="Number">6.8571428571428568</Data></Cell>
    <Cell ss:StyleID="s31"><Data ss:Type="Number">25</Data></Cell>
    <Cell ss:StyleID="s28"><Data ss:Type="Number">7</Data></Cell>
    <Cell ss:StyleID="s32"><Data ss:Type="Number">43</Data></Cell>
    <Cell ss:StyleID="s28"><Data ss:Type="Number">54</Data></Cell>
    <Cell ss:StyleID="s29"><Data ss:Type="Number">3</Data></Cell>
    <Cell ss:StyleID="s29"/>
   </Row>
   <Row>
    <Cell><Data ss:Type="Number">3</Data></Cell>
    <Cell><Data ss:Type="Number">6</Data></Cell>
    <Cell ss:StyleID="s31"><Data ss:Type="Number">111</Data></Cell>
    <Cell><Data ss:Type="Number">48</Data></Cell>
    <Cell ss:StyleID="s31"><Data ss:Type="Number">111</Data></Cell>
    <Cell><Data ss:Type="Number">116</Data></Cell>
    <Cell><Data ss:Type="Number">4</Data></Cell>
   </Row>
   <Row>
    <Cell><Data ss:Type="Number">3</Data></Cell>
    <Cell><Data ss:Type="Number">5</Data></Cell>
    <Cell ss:StyleID="s31"><Data ss:Type="Number">238</Data></Cell>
    <Cell><Data ss:Type="Number">152</Data></Cell>
    <Cell ss:StyleID="s31"><Data ss:Type="Number">238</Data></Cell>
    <Cell><Data ss:Type="Number">237</Data></Cell>
    <Cell><Data ss:Type="Number">5</Data></Cell>
   </Row>
  </Table>
  <WorksheetOptions xmlns="urn:schemas-microsoft-com:office:excel">
   <PageSetup>
    <Header x:Margin="0.3"/>
    <Footer x:Margin="0.3"/>
    <PageMargins x:Bottom="0.78740157499999996" x:Left="0.7" x:Right="0.7" x:Top="0.78740157499999996"/>
   </PageSetup>
   <Panes>
    <Pane>
     <Number>3</Number>
     <ActiveRow>43</ActiveRow>
     <ActiveCol>9</ActiveCol>
    </Pane>
   </Panes>
   <ProtectObjects>False</ProtectObjects>
   <ProtectScenarios>False</ProtectScenarios>
  </WorksheetOptions>
 </Worksheet>
 <Worksheet ss:Name="Brood nr. during&amp;after reunion">
  <Table ss:ExpandedColumnCount="10" ss:ExpandedRowCount="18" x:FullColumns="1" x:FullRows="1" ss:DefaultColumnWidth="60" ss:DefaultRowHeight="15">
   <Column ss:Width="130.5"/>
   <Column ss:Width="153"/>
   <Column ss:Width="156"/>
   <Column ss:Width="129"/>
   <Column ss:Width="147.75"/>
   <Column ss:Width="159"/>
   <Column ss:Width="120"/>
   <Column ss:Width="118.5"/>
   <Column ss:Index="10" ss:Width="133.5"/>
   <Row ss:Height="30">
    <Cell><Data ss:Type="String">larvae before reunion QR</Data></Cell>
    <Cell><Data ss:Type="String">larvae 1 day after reunion QR</Data></Cell>
    <Cell><Data ss:Type="String">larvae 7 days after reunion QR</Data></Cell>
    <Cell><Data ss:Type="String">larvae before reunion QL</Data></Cell>
    <Cell><Data ss:Type="String">larvae 1 day after reunion QL</Data></Cell>
    <Cell><Data ss:Type="String">larvae 7 days after reunion QL</Data></Cell>
    <Cell ss:StyleID="s25"><Data ss:Type="String">difference in larvae QR&#10;(7 days)</Data></Cell>
    <Cell ss:StyleID="s25"><Data ss:Type="String">difference in larvae QL&#10;(7 days)</Data></Cell>
    <Cell><Data ss:Type="String">group</Data></Cell>
   </Row>
   <Row>
    <Cell><Data ss:Type="Number">64</Data></Cell>
    <Cell><Data ss:Type="Number">62</Data></Cell>
    <Cell><Data ss:Type="Number">45</Data></Cell>
    <Cell><Data ss:Type="Number">25</Data></Cell>
    <Cell><Data ss:Type="Number">25</Data></Cell>
    <Cell><Data ss:Type="Number">25</Data></Cell>
    <Cell ss:Formula="=RC[-4]-RC[-6]"><Data ss:Type="Number">-19</Data></Cell>
    <Cell ss:Formula="=RC[-2]-RC[-4]"><Data ss:Type="Number">0</Data></Cell>
    <Cell><Data ss:Type="String">not reunited</Data></Cell>
   </Row>
   <Row>
    <Cell><Data ss:Type="Number">70</Data></Cell>
    <Cell><Data ss:Type="Number">68</Data></Cell>
    <Cell><Data ss:Type="Number">68</Data></Cell>
    <Cell><Data ss:Type="Number">25</Data></Cell>
    <Cell><Data ss:Type="Number">25</Data></Cell>
    <Cell><Data ss:Type="Number">25</Data></Cell>
    <Cell ss:Formula="=RC[-4]-RC[-6]"><Data ss:Type="Number">-2</Data></Cell>
    <Cell ss:Formula="=RC[-2]-RC[-4]"><Data ss:Type="Number">0</Data></Cell>
    <Cell><Data ss:Type="String">not reunited</Data></Cell>
   </Row>
   <Row>
    <Cell><Data ss:Type="Number">33</Data></Cell>
    <Cell><Data ss:Type="Number">33</Data></Cell>
    <Cell><Data ss:Type="Number">26</Data></Cell>
    <Cell><Data ss:Type="Number">59</Data></Cell>
    <Cell><Data ss:Type="Number">57</Data></Cell>
    <Cell><Data ss:Type="Number">50</Data></Cell>
    <Cell ss:Formula="=RC[-4]-RC[-6]"><Data ss:Type="Number">-7</Data></Cell>
    <Cell ss:Formula="=RC[-2]-RC[-4]"><Data ss:Type="Number">-9</Data></Cell>
    <Cell><Data ss:Type="String">not reunited</Data></Cell>
   </Row>
   <Row>
    <Cell><Data ss:Type="Number">154</Data></Cell>
    <Cell><Data ss:Type="Number">98</Data></Cell>
    <Cell><Data ss:Type="Number">88</Data></Cell>
    <Cell><Data ss:Type="Number">61</Data></Cell>
    <Cell><Data ss:Type="Number">30</Data></Cell>
    <Cell><Data ss:Type="Number">26</Data></Cell>
    <Cell ss:Formula="=RC[-4]-RC[-6]"><Data ss:Type="Number">-66</Data></Cell>
    <Cell ss:Formula="=RC[-2]-RC[-4]"><Data ss:Type="Number">-35</Data></Cell>
    <Cell><Data ss:Type="String">reunited</Data></Cell>
    <Cell ss:StyleID="s26"><Data ss:Type="String">QL: queenless produced</Data></Cell>
   </Row>
   <Row>
    <Cell><Data ss:Type="Number">114</Data></Cell>
    <Cell><Data ss:Type="Number">98</Data></Cell>
    <Cell><Data ss:Type="Number">81</Data></Cell>
    <Cell><Data ss:Type="Number">36</Data></Cell>
    <Cell><Data ss:Type="Number">30</Data></Cell>
    <Cell><Data ss:Type="Number">28</Data></Cell>
    <Cell ss:Formula="=RC[-4]-RC[-6]"><Data ss:Type="Number">-33</Data></Cell>
    <Cell ss:Formula="=RC[-2]-RC[-4]"><Data ss:Type="Number">-8</Data></Cell>
    <Cell><Data ss:Type="String">reunited</Data></Cell>
    <Cell ss:StyleID="s27"><Data ss:Type="String">QR: queenright produced</Data></Cell>
   </Row>
   <Row>
    <Cell><Data ss:Type="Number">33</Data></Cell>
    <Cell><Data ss:Type="Number">30</Data></Cell>
    <Cell><Data ss:Type="Number">30</Data></Cell>
    <Cell><Data ss:Type="Number">13</Data></Cell>
    <Cell><Data ss:Type="Number">10</Data></Cell>
    <Cell><Data ss:Type="Number">6</Data></Cell>
    <Cell ss:Formula="=RC[-4]-RC[-6]"><Data ss:Type="Number">-3</Data></Cell>
    <Cell ss:Formula="=RC[-2]-RC[-4]"><Data ss:Type="Number">-7</Data></Cell>
    <Cell><Data ss:Type="String">reunited</Data></Cell>
   </Row>
   <Row>
    <Cell><Data ss:Type="Number">28</Data></Cell>
    <Cell><Data ss:Type="Number">28</Data></Cell>
    <Cell><Data ss:Type="Number">28</Data></Cell>
    <Cell><Data ss:Type="Number">51</Data></Cell>
    <Cell><Data ss:Type="Number">25</Data></Cell>
    <Cell><Data ss:Type="Number">18</Data></Cell>
    <Cell ss:Formula="=RC[-4]-RC[-6]"><Data ss:Type="Number">0</Data></Cell>
    <Cell ss:Formula="=RC[-2]-RC[-4]"><Data ss:Type="Number">-33</Data></Cell>
    <Cell><Data ss:Type="String">reunited</Data></Cell>
   </Row>
   <Row>
    <Cell><Data ss:Type="Number">90</Data></Cell>
    <Cell><Data ss:Type="Number">88</Data></Cell>
    <Cell><Data ss:Type="Number">75</Data></Cell>
    <Cell><Data ss:Type="Number">38</Data></Cell>
    <Cell><Data ss:Type="Number">36</Data></Cell>
    <Cell><Data ss:Type="Number">29</Data></Cell>
    <Cell ss:Formula="=RC[-4]-RC[-6]"><Data ss:Type="Number">-15</Data></Cell>
    <Cell ss:Formula="=RC[-2]-RC[-4]"><Data ss:Type="Number">-9</Data></Cell>
    <Cell><Data ss:Type="String">reunited</Data></Cell>
   </Row>
   <Row>
    <Cell><Data ss:Type="Number">57</Data></Cell>
    <Cell><Data ss:Type="Number">56</Data></Cell>
    <Cell><Data ss:Type="Number">49</Data></Cell>
    <Cell><Data ss:Type="Number">37</Data></Cell>
    <Cell><Data ss:Type="Number">35</Data></Cell>
    <Cell><Data ss:Type="Number">30</Data></Cell>
    <Cell ss:Formula="=RC[-4]-RC[-6]"><Data ss:Type="Number">-8</Data></Cell>
    <Cell ss:Formula="=RC[-2]-RC[-4]"><Data ss:Type="Number">-7</Data></Cell>
    <Cell><Data ss:Type="String">reunited</Data></Cell>
   </Row>
   <Row>
    <Cell><Data ss:Type="Number">80</Data></Cell>
    <Cell><Data ss:Type="Number">71</Data></Cell>
    <Cell><Data ss:Type="Number">47</Data></Cell>
    <Cell><Data ss:Type="Number">47</Data></Cell>
    <Cell><Data ss:Type="Number">40</Data></Cell>
    <Cell><Data ss:Type="Number">39</Data></Cell>
    <Cell ss:Formula="=RC[-4]-RC[-6]"><Data ss:Type="Number">-33</Data></Cell>
    <Cell ss:Formula="=RC[-2]-RC[-4]"><Data ss:Type="Number">-8</Data></Cell>
    <Cell><Data ss:Type="String">reunited</Data></Cell>
   </Row>
   <Row>
    <Cell><Data ss:Type="Number">48</Data></Cell>
    <Cell><Data ss:Type="Number">48</Data></Cell>
    <Cell><Data ss:Type="Number">44</Data></Cell>
    <Cell><Data ss:Type="Number">34</Data></Cell>
    <Cell><Data ss:Type="Number">29</Data></Cell>
    <Cell><Data ss:Type="Number">22</Data></Cell>
    <Cell ss:Formula="=RC[-4]-RC[-6]"><Data ss:Type="Number">-4</Data></Cell>
    <Cell ss:Formula="=RC[-2]-RC[-4]"><Data ss:Type="Number">-12</Data></Cell>
    <Cell><Data ss:Type="String">not reunited</Data></Cell>
   </Row>
   <Row>
    <Cell><Data ss:Type="Number">20</Data></Cell>
    <Cell><Data ss:Type="Number">20</Data></Cell>
    <Cell><Data ss:Type="Number">17</Data></Cell>
    <Cell><Data ss:Type="Number">70</Data></Cell>
    <Cell><Data ss:Type="Number">47</Data></Cell>
    <Cell><Data ss:Type="Number">46</Data></Cell>
    <Cell ss:Formula="=RC[-4]-RC[-6]"><Data ss:Type="Number">-3</Data></Cell>
    <Cell ss:Formula="=RC[-2]-RC[-4]"><Data ss:Type="Number">-24</Data></Cell>
    <Cell><Data ss:Type="String">reunited</Data></Cell>
   </Row>
   <Row>
    <Cell><Data ss:Type="Number">30</Data></Cell>
    <Cell><Data ss:Type="Number">30</Data></Cell>
    <Cell><Data ss:Type="Number">26</Data></Cell>
    <Cell><Data ss:Type="Number">50</Data></Cell>
    <Cell><Data ss:Type="Number">38</Data></Cell>
    <Cell><Data ss:Type="Number">30</Data></Cell>
    <Cell ss:Formula="=RC[-4]-RC[-6]"><Data ss:Type="Number">-4</Data></Cell>
    <Cell ss:Formula="=RC[-2]-RC[-4]"><Data ss:Type="Number">-20</Data></Cell>
    <Cell><Data ss:Type="String">reunited</Data></Cell>
   </Row>
   <Row>
    <Cell><Data ss:Type="Number">22</Data></Cell>
    <Cell><Data ss:Type="Number">18</Data></Cell>
    <Cell><Data ss:Type="Number">10</Data></Cell>
    <Cell><Data ss:Type="Number">107</Data></Cell>
    <Cell><Data ss:Type="Number">90</Data></Cell>
    <Cell><Data ss:Type="Number">80</Data></Cell>
    <Cell ss:Formula="=RC[-4]-RC[-6]"><Data ss:Type="Number">-12</Data></Cell>
    <Cell ss:Formula="=RC[-2]-RC[-4]"><Data ss:Type="Number">-27</Data></Cell>
    <Cell><Data ss:Type="String">reunited</Data></Cell>
   </Row>
   <Row>
    <Cell><Data ss:Type="Number">69</Data></Cell>
    <Cell><Data ss:Type="Number">61</Data></Cell>
    <Cell><Data ss:Type="Number">51</Data></Cell>
    <Cell><Data ss:Type="Number">85</Data></Cell>
    <Cell><Data ss:Type="Number">79</Data></Cell>
    <Cell><Data ss:Type="Number">73</Data></Cell>
    <Cell ss:Formula="=RC[-4]-RC[-6]"><Data ss:Type="Number">-18</Data></Cell>
    <Cell ss:Formula="=RC[-2]-RC[-4]"><Data ss:Type="Number">-12</Data></Cell>
    <Cell><Data ss:Type="String">reunited</Data></Cell>
   </Row>
   <Row>
    <Cell><Data ss:Type="Number">32</Data></Cell>
    <Cell><Data ss:Type="Number">25</Data></Cell>
    <Cell><Data ss:Type="Number">24</Data></Cell>
    <Cell><Data ss:Type="Number">53</Data></Cell>
    <Cell><Data ss:Type="Number">47</Data></Cell>
    <Cell><Data ss:Type="Number">47</Data></Cell>
    <Cell ss:Formula="=RC[-4]-RC[-6]"><Data ss:Type="Number">-8</Data></Cell>
    <Cell ss:Formula="=RC[-2]-RC[-4]"><Data ss:Type="Number">-6</Data></Cell>
    <Cell><Data ss:Type="String">reunited</Data></Cell>
   </Row>
   <Row>
    <Cell><Data ss:Type="Number">68</Data></Cell>
    <Cell><Data ss:Type="Number">61</Data></Cell>
    <Cell><Data ss:Type="Number">27</Data></Cell>
    <Cell><Data ss:Type="Number">190</Data></Cell>
    <Cell><Data ss:Type="Number">180</Data></Cell>
    <Cell><Data ss:Type="Number">120</Data></Cell>
    <Cell ss:Formula="=RC[-4]-RC[-6]"><Data ss:Type="Number">-41</Data></Cell>
    <Cell ss:Formula="=RC[-2]-RC[-4]"><Data ss:Type="Number">-70</Data></Cell>
    <Cell><Data ss:Type="String">reunited</Data></Cell>
   </Row>
  </Table>
  <WorksheetOptions xmlns="urn:schemas-microsoft-com:office:excel">
   <PageSetup>
    <Header x:Margin="0.3"/>
    <Footer x:Margin="0.3"/>
    <PageMargins x:Bottom="0.78740157499999996" x:Left="0.7" x:Right="0.7" x:Top="0.78740157499999996"/>
   </PageSetup>
   <Zoom>70</Zoom>
   <Panes>
    <Pane>
     <Number>3</Number>
     <ActiveRow>17</ActiveRow>
     <ActiveCol>6</ActiveCol>
    </Pane>
   </Panes>
   <ProtectObjects>False</ProtectObjects>
   <ProtectScenarios>False</ProtectScenarios>
  </WorksheetOptions>
 </Worksheet>
 <Worksheet ss:Name="larvae&amp;worker nr 16 mths later">
  <Table ss:ExpandedColumnCount="6" ss:ExpandedRowCount="35" x:FullColumns="1" x:FullRows="1" ss:DefaultColumnWidth="60" ss:DefaultRowHeight="15">
   <Column ss:Width="85.5"/>
   <Column ss:Index="3" ss:Width="77.25"/>
   <Column ss:Index="5" ss:Width="126.75"/>
   <Row>
    <Cell><Data ss:Type="String">number of larvae</Data></Cell>
    <Cell><Data ss:Type="String">group</Data></Cell>
    <Cell><Data ss:Type="String">worker number</Data></Cell>
   </Row>
   <Row>
    <Cell ss:StyleID="s23"><Data ss:Type="Number">188</Data></Cell>
    <Cell ss:StyleID="s23"><Data ss:Type="Number">1</Data></Cell>
    <Cell ss:StyleID="s23"><Data ss:Type="Number">74</Data></Cell>
   </Row>
   <Row>
    <Cell ss:StyleID="s23"><Data ss:Type="Number">49</Data></Cell>
    <Cell ss:StyleID="s23"><Data ss:Type="Number">1</Data></Cell>
    <Cell ss:StyleID="s23"><Data ss:Type="Number">24</Data></Cell>
   </Row>
   <Row>
    <Cell ss:StyleID="s23"><Data ss:Type="Number">20</Data></Cell>
    <Cell ss:StyleID="s23"><Data ss:Type="Number">1</Data></Cell>
    <Cell ss:StyleID="s23"><Data ss:Type="Number">36</Data></Cell>
   </Row>
   <Row>
    <Cell ss:StyleID="s23"><Data ss:Type="Number">88</Data></Cell>
    <Cell ss:StyleID="s23"><Data ss:Type="Number">1</Data></Cell>
    <Cell ss:StyleID="s23"><Data ss:Type="Number">37</Data></Cell>
   </Row>
   <Row>
    <Cell ss:StyleID="s23"><Data ss:Type="Number">41</Data></Cell>
    <Cell ss:StyleID="s23"><Data ss:Type="Number">1</Data></Cell>
    <Cell ss:StyleID="s23"><Data ss:Type="Number">70</Data></Cell>
    <Cell ss:StyleID="s16"><Data ss:Type="String">group</Data></Cell>
    <Cell ss:StyleID="s17"/>
    <Cell ss:StyleID="s22"/>
   </Row>
   <Row>
    <Cell ss:StyleID="s23"><Data ss:Type="Number">161</Data></Cell>
    <Cell ss:StyleID="s23"><Data ss:Type="Number">1</Data></Cell>
    <Cell ss:StyleID="s23"><Data ss:Type="Number">78</Data></Cell>
    <Cell ss:StyleID="s18"><Data ss:Type="Number">0</Data></Cell>
    <Cell ss:StyleID="s19"><Data ss:Type="String">reunited colonies</Data></Cell>
    <Cell ss:StyleID="s22"/>
   </Row>
   <Row>
    <Cell ss:StyleID="s23"><Data ss:Type="Number">116</Data></Cell>
    <Cell ss:StyleID="s23"><Data ss:Type="Number">1</Data></Cell>
    <Cell ss:StyleID="s23"><Data ss:Type="Number">33</Data></Cell>
    <Cell ss:StyleID="s24"><Data ss:Type="Number">1</Data></Cell>
    <Cell ss:StyleID="s19"><Data ss:Type="String">queenright still separated</Data></Cell>
    <Cell ss:StyleID="s22"/>
   </Row>
   <Row>
    <Cell ss:StyleID="s23"><Data ss:Type="Number">50</Data></Cell>
    <Cell ss:StyleID="s23"><Data ss:Type="Number">1</Data></Cell>
    <Cell ss:StyleID="s23"><Data ss:Type="Number">29</Data></Cell>
    <Cell ss:StyleID="s18"><Data ss:Type="Number">2</Data></Cell>
    <Cell ss:StyleID="s19"><Data ss:Type="String">queenless still separated</Data></Cell>
    <Cell ss:StyleID="s22"/>
   </Row>
   <Row>
    <Cell ss:StyleID="s23"><Data ss:Type="Number">70</Data></Cell>
    <Cell ss:StyleID="s23"><Data ss:Type="Number">0</Data></Cell>
    <Cell ss:StyleID="s23"><Data ss:Type="Number">22</Data></Cell>
    <Cell ss:StyleID="s35"><Data ss:Type="Number">3</Data></Cell>
    <Cell ss:StyleID="s36"><Data ss:Type="String">not reunited colonies</Data></Cell>
   </Row>
   <Row>
    <Cell ss:StyleID="s23"><Data ss:Type="Number">6</Data></Cell>
    <Cell ss:StyleID="s23"><Data ss:Type="Number">0</Data></Cell>
    <Cell ss:StyleID="s23"><Data ss:Type="Number">5</Data></Cell>
   </Row>
   <Row>
    <Cell ss:StyleID="s23"><Data ss:Type="Number">8</Data></Cell>
    <Cell ss:StyleID="s23"><Data ss:Type="Number">0</Data></Cell>
    <Cell ss:StyleID="s23"><Data ss:Type="Number">26</Data></Cell>
   </Row>
   <Row>
    <Cell ss:StyleID="s23"><Data ss:Type="Number">8</Data></Cell>
    <Cell ss:StyleID="s23"><Data ss:Type="Number">0</Data></Cell>
    <Cell ss:StyleID="s23"><Data ss:Type="Number">1</Data></Cell>
   </Row>
   <Row>
    <Cell ss:StyleID="s23"><Data ss:Type="Number">109</Data></Cell>
    <Cell ss:StyleID="s23"><Data ss:Type="Number">0</Data></Cell>
    <Cell ss:StyleID="s23"><Data ss:Type="Number">38</Data></Cell>
   </Row>
   <Row>
    <Cell ss:StyleID="s23"><Data ss:Type="Number">36</Data></Cell>
    <Cell ss:StyleID="s23"><Data ss:Type="Number">0</Data></Cell>
    <Cell ss:StyleID="s23"><Data ss:Type="Number">5</Data></Cell>
   </Row>
   <Row>
    <Cell ss:StyleID="s23"><Data ss:Type="Number">196</Data></Cell>
    <Cell ss:StyleID="s23"><Data ss:Type="Number">0</Data></Cell>
    <Cell ss:StyleID="s23"><Data ss:Type="Number">19</Data></Cell>
   </Row>
   <Row>
    <Cell ss:StyleID="s23"><Data ss:Type="Number">55</Data></Cell>
    <Cell ss:StyleID="s23"><Data ss:Type="Number">0</Data></Cell>
    <Cell ss:StyleID="s23"><Data ss:Type="Number">49</Data></Cell>
   </Row>
   <Row>
    <Cell ss:StyleID="s23"><Data ss:Type="Number">57</Data></Cell>
    <Cell ss:StyleID="s23"><Data ss:Type="Number">0</Data></Cell>
    <Cell ss:StyleID="s23"><Data ss:Type="Number">26</Data></Cell>
   </Row>
   <Row>
    <Cell ss:StyleID="s23"><Data ss:Type="Number">12</Data></Cell>
    <Cell ss:StyleID="s23"><Data ss:Type="Number">0</Data></Cell>
    <Cell ss:StyleID="s23"><Data ss:Type="Number">16</Data></Cell>
   </Row>
   <Row>
    <Cell ss:StyleID="s23"><Data ss:Type="Number">67</Data></Cell>
    <Cell ss:StyleID="s23"><Data ss:Type="Number">0</Data></Cell>
    <Cell ss:StyleID="s23"><Data ss:Type="Number">24</Data></Cell>
   </Row>
   <Row>
    <Cell ss:StyleID="s23"><Data ss:Type="Number">38</Data></Cell>
    <Cell ss:StyleID="s23"><Data ss:Type="Number">0</Data></Cell>
    <Cell ss:StyleID="s23"><Data ss:Type="Number">42</Data></Cell>
   </Row>
   <Row>
    <Cell ss:StyleID="s23"><Data ss:Type="Number">29</Data></Cell>
    <Cell ss:StyleID="s23"><Data ss:Type="Number">0</Data></Cell>
    <Cell ss:StyleID="s23"><Data ss:Type="Number">3</Data></Cell>
   </Row>
   <Row>
    <Cell ss:StyleID="s23"><Data ss:Type="Number">22</Data></Cell>
    <Cell ss:StyleID="s23"><Data ss:Type="Number">2</Data></Cell>
    <Cell ss:StyleID="s23"><Data ss:Type="Number">20</Data></Cell>
   </Row>
   <Row>
    <Cell ss:StyleID="s23"><Data ss:Type="Number">33</Data></Cell>
    <Cell ss:StyleID="s23"><Data ss:Type="Number">2</Data></Cell>
    <Cell ss:StyleID="s23"><Data ss:Type="Number">18</Data></Cell>
   </Row>
   <Row>
    <Cell ss:StyleID="s23"><Data ss:Type="Number">99</Data></Cell>
    <Cell ss:StyleID="s23"><Data ss:Type="Number">2</Data></Cell>
    <Cell ss:StyleID="s23"><Data ss:Type="Number">12</Data></Cell>
   </Row>
   <Row>
    <Cell ss:StyleID="s23"><Data ss:Type="Number">63</Data></Cell>
    <Cell ss:StyleID="s23"><Data ss:Type="Number">2</Data></Cell>
    <Cell ss:StyleID="s23"><Data ss:Type="Number">24</Data></Cell>
   </Row>
   <Row>
    <Cell ss:StyleID="s23"><Data ss:Type="Number">34</Data></Cell>
    <Cell ss:StyleID="s23"><Data ss:Type="Number">2</Data></Cell>
    <Cell ss:StyleID="s23"><Data ss:Type="Number">15</Data></Cell>
   </Row>
   <Row>
    <Cell ss:StyleID="s23"><Data ss:Type="Number">18</Data></Cell>
    <Cell ss:StyleID="s23"><Data ss:Type="Number">2</Data></Cell>
    <Cell ss:StyleID="s23"><Data ss:Type="Number">6</Data></Cell>
   </Row>
   <Row>
    <Cell ss:StyleID="s23"><Data ss:Type="Number">59</Data></Cell>
    <Cell ss:StyleID="s23"><Data ss:Type="Number">2</Data></Cell>
    <Cell ss:StyleID="s23"><Data ss:Type="Number">13</Data></Cell>
   </Row>
   <Row>
    <Cell ss:StyleID="s23"><Data ss:Type="Number">18</Data></Cell>
    <Cell ss:StyleID="s23"><Data ss:Type="Number">2</Data></Cell>
    <Cell ss:StyleID="s23"><Data ss:Type="Number">30</Data></Cell>
   </Row>
   <Row>
    <Cell ss:StyleID="s23"><Data ss:Type="Number">33</Data></Cell>
    <Cell ss:StyleID="s23"><Data ss:Type="Number">2</Data></Cell>
    <Cell ss:StyleID="s23"><Data ss:Type="Number">12</Data></Cell>
   </Row>
   <Row>
    <Cell ss:StyleID="s23"><Data ss:Type="Number">17</Data></Cell>
    <Cell ss:StyleID="s23"><Data ss:Type="Number">3</Data></Cell>
    <Cell ss:StyleID="s23"><Data ss:Type="Number">4</Data></Cell>
   </Row>
   <Row>
    <Cell ss:StyleID="s23"><Data ss:Type="Number">24</Data></Cell>
    <Cell ss:StyleID="s23"><Data ss:Type="Number">3</Data></Cell>
    <Cell ss:StyleID="s23"><Data ss:Type="Number">12</Data></Cell>
   </Row>
   <Row>
    <Cell ss:StyleID="s23"><Data ss:Type="Number">27</Data></Cell>
    <Cell ss:StyleID="s23"><Data ss:Type="Number">3</Data></Cell>
    <Cell ss:StyleID="s23"><Data ss:Type="Number">23</Data></Cell>
   </Row>
   <Row>
    <Cell ss:StyleID="s23"><Data ss:Type="Number">43</Data></Cell>
    <Cell ss:StyleID="s23"><Data ss:Type="Number">3</Data></Cell>
    <Cell ss:StyleID="s23"><Data ss:Type="Number">9</Data></Cell>
   </Row>
  </Table>
  <WorksheetOptions xmlns="urn:schemas-microsoft-com:office:excel">
   <PageSetup>
    <Header x:Margin="0.3"/>
    <Footer x:Margin="0.3"/>
    <PageMargins x:Bottom="0.78740157499999996" x:Left="0.7" x:Right="0.7" x:Top="0.78740157499999996"/>
   </PageSetup>
   <Print>
    <ValidPrinterInfo/>
    <PaperSizeIndex>9</PaperSizeIndex>
    <HorizontalResolution>-1</HorizontalResolution>
    <VerticalResolution>-1</VerticalResolution>
   </Print>
   <Panes>
    <Pane>
     <Number>3</Number>
     <ActiveRow>20</ActiveRow>
     <ActiveCol>5</ActiveCol>
    </Pane>
   </Panes>
   <ProtectObjects>False</ProtectObjects>
   <ProtectScenarios>False</ProtectScenarios>
  </WorksheetOptions>
 </Worksheet>
 <Worksheet ss:Name="male and offspring number">
  <Table ss:ExpandedColumnCount="7" ss:ExpandedRowCount="27" x:FullColumns="1" x:FullRows="1" ss:DefaultColumnWidth="60" ss:DefaultRowHeight="15">
   <Column ss:Width="72"/>
   <Column ss:Width="81.75"/>
   <Column ss:Index="7" ss:Width="126.75"/>
   <Row>
    <Cell ss:StyleID="s28"><Data ss:Type="String">nr male pupae</Data></Cell>
    <Cell ss:StyleID="s28"><Data ss:Type="String">nr worker pupae</Data></Cell>
    <Cell ss:StyleID="s28"><Data ss:Type="String">egg number</Data></Cell>
    <Cell ss:StyleID="s28"><Data ss:Type="String">group</Data></Cell>
   </Row>
   <Row>
    <Cell ss:StyleID="s28"><Data ss:Type="Number">4</Data></Cell>
    <Cell ss:StyleID="s28"><Data ss:Type="Number">3</Data></Cell>
    <Cell ss:StyleID="s28"><Data ss:Type="Number">14</Data></Cell>
    <Cell ss:StyleID="s28"><Data ss:Type="Number">2</Data></Cell>
   </Row>
   <Row>
    <Cell ss:StyleID="s28"><Data ss:Type="Number">9</Data></Cell>
    <Cell ss:StyleID="s28"><Data ss:Type="Number">19</Data></Cell>
    <Cell ss:StyleID="s28"><Data ss:Type="Number">19</Data></Cell>
    <Cell ss:StyleID="s28"><Data ss:Type="Number">2</Data></Cell>
   </Row>
   <Row>
    <Cell ss:StyleID="s28"><Data ss:Type="Number">16</Data></Cell>
    <Cell ss:StyleID="s28"><Data ss:Type="Number">23</Data></Cell>
    <Cell ss:StyleID="s28"><Data ss:Type="Number">34</Data></Cell>
    <Cell ss:StyleID="s28"><Data ss:Type="Number">2</Data></Cell>
    <Cell ss:Index="6" ss:StyleID="s16"><Data ss:Type="String">group</Data></Cell>
    <Cell ss:StyleID="s17"/>
   </Row>
   <Row>
    <Cell ss:StyleID="s28"><Data ss:Type="Number">50</Data></Cell>
    <Cell ss:StyleID="s28"><Data ss:Type="Number">1</Data></Cell>
    <Cell ss:StyleID="s28"><Data ss:Type="Number">66</Data></Cell>
    <Cell ss:StyleID="s28"><Data ss:Type="Number">2</Data></Cell>
    <Cell ss:Index="6" ss:StyleID="s18"><Data ss:Type="Number">0</Data></Cell>
    <Cell ss:StyleID="s19"><Data ss:Type="String">reunited colonies</Data></Cell>
   </Row>
   <Row>
    <Cell ss:StyleID="s28"><Data ss:Type="Number">16</Data></Cell>
    <Cell ss:StyleID="s28"><Data ss:Type="Number">33</Data></Cell>
    <Cell ss:StyleID="s28"><Data ss:Type="Number">57</Data></Cell>
    <Cell ss:StyleID="s28"><Data ss:Type="Number">2</Data></Cell>
    <Cell ss:Index="6" ss:StyleID="s24"><Data ss:Type="Number">1</Data></Cell>
    <Cell ss:StyleID="s19"><Data ss:Type="String">queenright still separated</Data></Cell>
   </Row>
   <Row>
    <Cell ss:StyleID="s28"><Data ss:Type="Number">6</Data></Cell>
    <Cell ss:StyleID="s28"><Data ss:Type="Number">11</Data></Cell>
    <Cell ss:StyleID="s28"><Data ss:Type="Number">83</Data></Cell>
    <Cell ss:StyleID="s28"><Data ss:Type="Number">2</Data></Cell>
    <Cell ss:Index="6" ss:StyleID="s20"><Data ss:Type="Number">2</Data></Cell>
    <Cell ss:StyleID="s21"><Data ss:Type="String">queenless still separated</Data></Cell>
   </Row>
   <Row>
    <Cell ss:StyleID="s28"><Data ss:Type="Number">0</Data></Cell>
    <Cell ss:StyleID="s28"><Data ss:Type="Number">4</Data></Cell>
    <Cell ss:StyleID="s28"><Data ss:Type="Number">83</Data></Cell>
    <Cell ss:StyleID="s28"><Data ss:Type="Number">2</Data></Cell>
   </Row>
   <Row>
    <Cell ss:StyleID="s28"><Data ss:Type="Number">96</Data></Cell>
    <Cell ss:StyleID="s28"><Data ss:Type="Number">0</Data></Cell>
    <Cell ss:StyleID="s28"><Data ss:Type="Number">0</Data></Cell>
    <Cell ss:StyleID="s28"><Data ss:Type="Number">2</Data></Cell>
   </Row>
   <Row>
    <Cell ss:StyleID="s28"><Data ss:Type="Number">71</Data></Cell>
    <Cell ss:StyleID="s28"><Data ss:Type="Number">10</Data></Cell>
    <Cell ss:StyleID="s28"><Data ss:Type="Number">24</Data></Cell>
    <Cell ss:StyleID="s28"><Data ss:Type="Number">2</Data></Cell>
   </Row>
   <Row>
    <Cell ss:StyleID="s29"><Data ss:Type="Number">26</Data></Cell>
    <Cell ss:StyleID="s29"><Data ss:Type="Number">0</Data></Cell>
    <Cell ss:StyleID="s29"><Data ss:Type="Number">46</Data></Cell>
    <Cell ss:StyleID="s28"><Data ss:Type="Number">0</Data></Cell>
   </Row>
   <Row>
    <Cell ss:StyleID="s29"><Data ss:Type="Number">29</Data></Cell>
    <Cell ss:StyleID="s29"><Data ss:Type="Number">0</Data></Cell>
    <Cell ss:StyleID="s29"><Data ss:Type="Number">42</Data></Cell>
    <Cell ss:StyleID="s28"><Data ss:Type="Number">0</Data></Cell>
   </Row>
   <Row>
    <Cell ss:StyleID="s29"><Data ss:Type="Number">92</Data></Cell>
    <Cell ss:StyleID="s29"><Data ss:Type="Number">0</Data></Cell>
    <Cell ss:StyleID="s29"><Data ss:Type="Number">35</Data></Cell>
    <Cell ss:StyleID="s28"><Data ss:Type="Number">0</Data></Cell>
   </Row>
   <Row>
    <Cell ss:StyleID="s29"><Data ss:Type="Number">54</Data></Cell>
    <Cell ss:StyleID="s29"><Data ss:Type="Number">0</Data></Cell>
    <Cell ss:StyleID="s29"><Data ss:Type="Number">22</Data></Cell>
    <Cell ss:StyleID="s28"><Data ss:Type="Number">0</Data></Cell>
   </Row>
   <Row>
    <Cell ss:StyleID="s29"><Data ss:Type="Number">27</Data></Cell>
    <Cell ss:StyleID="s29"><Data ss:Type="Number">0</Data></Cell>
    <Cell ss:StyleID="s29"><Data ss:Type="Number">28</Data></Cell>
    <Cell ss:StyleID="s28"><Data ss:Type="Number">0</Data></Cell>
   </Row>
   <Row>
    <Cell ss:StyleID="s29"><Data ss:Type="Number">13</Data></Cell>
    <Cell ss:StyleID="s29"><Data ss:Type="Number">0</Data></Cell>
    <Cell ss:StyleID="s29"><Data ss:Type="Number">72</Data></Cell>
    <Cell ss:StyleID="s28"><Data ss:Type="Number">0</Data></Cell>
   </Row>
   <Row>
    <Cell ss:StyleID="s29"><Data ss:Type="Number">50</Data></Cell>
    <Cell ss:StyleID="s29"><Data ss:Type="Number">0</Data></Cell>
    <Cell ss:StyleID="s29"><Data ss:Type="Number">10</Data></Cell>
    <Cell ss:StyleID="s28"><Data ss:Type="Number">0</Data></Cell>
   </Row>
   <Row>
    <Cell ss:StyleID="s29"><Data ss:Type="Number">16</Data></Cell>
    <Cell ss:StyleID="s29"><Data ss:Type="Number">0</Data></Cell>
    <Cell ss:StyleID="s29"><Data ss:Type="Number">36</Data></Cell>
    <Cell ss:StyleID="s28"><Data ss:Type="Number">0</Data></Cell>
   </Row>
   <Row>
    <Cell ss:StyleID="s29"><Data ss:Type="Number">10</Data></Cell>
    <Cell ss:StyleID="s29"><Data ss:Type="Number">0</Data></Cell>
    <Cell ss:StyleID="s29"><Data ss:Type="Number">11</Data></Cell>
    <Cell ss:StyleID="s28"><Data ss:Type="Number">0</Data></Cell>
   </Row>
   <Row>
    <Cell ss:StyleID="s29"><Data ss:Type="Number">3</Data></Cell>
    <Cell ss:StyleID="s29"><Data ss:Type="Number">162</Data></Cell>
    <Cell ss:StyleID="s29"><Data ss:Type="Number">131</Data></Cell>
    <Cell ss:StyleID="s28"><Data ss:Type="Number">1</Data></Cell>
   </Row>
   <Row>
    <Cell ss:StyleID="s29"><Data ss:Type="Number">3</Data></Cell>
    <Cell ss:StyleID="s29"><Data ss:Type="Number">31</Data></Cell>
    <Cell ss:StyleID="s29"><Data ss:Type="Number">91</Data></Cell>
    <Cell ss:StyleID="s28"><Data ss:Type="Number">1</Data></Cell>
   </Row>
   <Row>
    <Cell ss:StyleID="s29"><Data ss:Type="Number">1</Data></Cell>
    <Cell ss:StyleID="s29"><Data ss:Type="Number">13</Data></Cell>
    <Cell ss:StyleID="s29"><Data ss:Type="Number">97</Data></Cell>
    <Cell ss:StyleID="s28"><Data ss:Type="Number">1</Data></Cell>
   </Row>
   <Row>
    <Cell ss:StyleID="s29"><Data ss:Type="Number">0</Data></Cell>
    <Cell ss:StyleID="s29"><Data ss:Type="Number">56</Data></Cell>
    <Cell ss:StyleID="s29"><Data ss:Type="Number">51</Data></Cell>
    <Cell ss:StyleID="s28"><Data ss:Type="Number">1</Data></Cell>
   </Row>
   <Row>
    <Cell ss:StyleID="s29"><Data ss:Type="Number">0</Data></Cell>
    <Cell ss:StyleID="s29"><Data ss:Type="Number">36</Data></Cell>
    <Cell ss:StyleID="s29"><Data ss:Type="Number">71</Data></Cell>
    <Cell ss:StyleID="s28"><Data ss:Type="Number">1</Data></Cell>
   </Row>
   <Row>
    <Cell ss:StyleID="s29"><Data ss:Type="Number">1</Data></Cell>
    <Cell ss:StyleID="s29"><Data ss:Type="Number">110</Data></Cell>
    <Cell ss:StyleID="s29"><Data ss:Type="Number">59</Data></Cell>
    <Cell ss:StyleID="s28"><Data ss:Type="Number">1</Data></Cell>
   </Row>
   <Row>
    <Cell ss:StyleID="s29"><Data ss:Type="Number">3</Data></Cell>
    <Cell ss:StyleID="s29"><Data ss:Type="Number">68</Data></Cell>
    <Cell ss:StyleID="s29"><Data ss:Type="Number">72</Data></Cell>
    <Cell ss:StyleID="s28"><Data ss:Type="Number">1</Data></Cell>
   </Row>
   <Row>
    <Cell ss:StyleID="s29"><Data ss:Type="Number">4</Data></Cell>
    <Cell ss:StyleID="s29"><Data ss:Type="Number">27</Data></Cell>
    <Cell ss:StyleID="s29"><Data ss:Type="Number">52</Data></Cell>
    <Cell ss:StyleID="s28"><Data ss:Type="Number">1</Data></Cell>
   </Row>
  </Table>
  <WorksheetOptions xmlns="urn:schemas-microsoft-com:office:excel">
   <PageSetup>
    <Header x:Margin="0.3"/>
    <Footer x:Margin="0.3"/>
    <PageMargins x:Bottom="0.78740157499999996" x:Left="0.7" x:Right="0.7" x:Top="0.78740157499999996"/>
   </PageSetup>
   <Panes>
    <Pane>
     <Number>3</Number>
     <ActiveRow>19</ActiveRow>
     <ActiveCol>7</ActiveCol>
    </Pane>
   </Panes>
   <ProtectObjects>False</ProtectObjects>
   <ProtectScenarios>False</ProtectScenarios>
  </WorksheetOptions>
 </Worksheet>
 <Worksheet ss:Name="survival">
  <Table ss:ExpandedColumnCount="7" ss:ExpandedRowCount="46" x:FullColumns="1" x:FullRows="1" ss:DefaultColumnWidth="60" ss:DefaultRowHeight="15">
   <Column ss:StyleID="s28" ss:AutoFitWidth="0"/>
   <Column ss:StyleID="s33" ss:Width="79.5"/>
   <Column ss:StyleID="s28" ss:AutoFitWidth="0"/>
   <Column ss:StyleID="s28" ss:Width="114.75"/>
   <Column ss:Index="7" ss:Width="123.75"/>
   <Row>
    <Cell><Data ss:Type="String">day</Data></Cell>
    <Cell><Data ss:Type="String">worker number </Data></Cell>
    <Cell><Data ss:Type="String">group</Data></Cell>
    <Cell><Data ss:Type="String">censored: dead or alive</Data></Cell>
   </Row>
   <Row>
    <Cell><Data ss:Type="Number">1</Data></Cell>
    <Cell ss:StyleID="s34"><Data ss:Type="Number">4</Data></Cell>
    <Cell><Data ss:Type="Number">1</Data></Cell>
    <Cell><Data ss:Type="Number">1</Data></Cell>
   </Row>
   <Row>
    <Cell><Data ss:Type="Number">5</Data></Cell>
    <Cell ss:StyleID="s34"><Data ss:Type="Number">8</Data></Cell>
    <Cell><Data ss:Type="Number">1</Data></Cell>
    <Cell><Data ss:Type="Number">1</Data></Cell>
   </Row>
   <Row>
    <Cell><Data ss:Type="Number">9</Data></Cell>
    <Cell ss:StyleID="s34"><Data ss:Type="Number">1</Data></Cell>
    <Cell><Data ss:Type="Number">1</Data></Cell>
    <Cell><Data ss:Type="Number">1</Data></Cell>
   </Row>
   <Row>
    <Cell><Data ss:Type="Number">16</Data></Cell>
    <Cell ss:StyleID="s34"><Data ss:Type="Number">13</Data></Cell>
    <Cell><Data ss:Type="Number">1</Data></Cell>
    <Cell><Data ss:Type="Number">1</Data></Cell>
   </Row>
   <Row>
    <Cell><Data ss:Type="Number">20</Data></Cell>
    <Cell ss:StyleID="s34"><Data ss:Type="Number">2</Data></Cell>
    <Cell><Data ss:Type="Number">1</Data></Cell>
    <Cell><Data ss:Type="Number">1</Data></Cell>
   </Row>
   <Row>
    <Cell><Data ss:Type="Number">23</Data></Cell>
    <Cell ss:StyleID="s34"><Data ss:Type="Number">0</Data></Cell>
    <Cell><Data ss:Type="Number">1</Data></Cell>
    <Cell><Data ss:Type="Number">1</Data></Cell>
    <Cell ss:Index="6" ss:StyleID="s16"><Data ss:Type="String">censored:</Data></Cell>
    <Cell ss:StyleID="s17"/>
   </Row>
   <Row>
    <Cell><Data ss:Type="Number">30</Data></Cell>
    <Cell ss:StyleID="s34"><Data ss:Type="Number">3</Data></Cell>
    <Cell><Data ss:Type="Number">1</Data></Cell>
    <Cell><Data ss:Type="Number">1</Data></Cell>
    <Cell ss:Index="6" ss:StyleID="s18"><Data ss:Type="Number">1</Data></Cell>
    <Cell ss:StyleID="s19"><Data ss:Type="String"> dead</Data></Cell>
   </Row>
   <Row>
    <Cell><Data ss:Type="Number">37</Data></Cell>
    <Cell ss:StyleID="s34"><Data ss:Type="Number">0</Data></Cell>
    <Cell><Data ss:Type="Number">1</Data></Cell>
    <Cell><Data ss:Type="Number">1</Data></Cell>
    <Cell ss:Index="6" ss:StyleID="s18"><Data ss:Type="Number">0</Data></Cell>
    <Cell ss:StyleID="s19"><Data ss:Type="String">alive</Data></Cell>
   </Row>
   <Row>
    <Cell><Data ss:Type="Number">43</Data></Cell>
    <Cell ss:StyleID="s34"><Data ss:Type="Number">7</Data></Cell>
    <Cell><Data ss:Type="Number">1</Data></Cell>
    <Cell><Data ss:Type="Number">1</Data></Cell>
    <Cell ss:Index="6" ss:StyleID="s18"/>
    <Cell ss:StyleID="s19"/>
   </Row>
   <Row>
    <Cell><Data ss:Type="Number">50</Data></Cell>
    <Cell ss:StyleID="s34"><Data ss:Type="Number">0</Data></Cell>
    <Cell><Data ss:Type="Number">1</Data></Cell>
    <Cell><Data ss:Type="Number">1</Data></Cell>
    <Cell ss:Index="6" ss:StyleID="s18"><Data ss:Type="String">group:</Data></Cell>
    <Cell ss:StyleID="s19"/>
   </Row>
   <Row>
    <Cell><Data ss:Type="Number">57</Data></Cell>
    <Cell ss:StyleID="s34"><Data ss:Type="Number">5</Data></Cell>
    <Cell><Data ss:Type="Number">1</Data></Cell>
    <Cell><Data ss:Type="Number">1</Data></Cell>
    <Cell ss:Index="6" ss:StyleID="s18"><Data ss:Type="Number">1</Data></Cell>
    <Cell ss:StyleID="s19"><Data ss:Type="String">queenright</Data></Cell>
   </Row>
   <Row>
    <Cell><Data ss:Type="Number">62</Data></Cell>
    <Cell ss:StyleID="s34"><Data ss:Type="Number">5</Data></Cell>
    <Cell><Data ss:Type="Number">1</Data></Cell>
    <Cell><Data ss:Type="Number">1</Data></Cell>
    <Cell ss:Index="6" ss:StyleID="s18"><Data ss:Type="Number">0</Data></Cell>
    <Cell ss:StyleID="s19"><Data ss:Type="String">queenless without brood</Data></Cell>
   </Row>
   <Row>
    <Cell><Data ss:Type="Number">67</Data></Cell>
    <Cell ss:StyleID="s34"><Data ss:Type="Number">1</Data></Cell>
    <Cell><Data ss:Type="Number">1</Data></Cell>
    <Cell><Data ss:Type="Number">1</Data></Cell>
    <Cell ss:Index="6" ss:StyleID="s20"><Data ss:Type="Number">2</Data></Cell>
    <Cell ss:StyleID="s21"><Data ss:Type="String">queenless with brood</Data></Cell>
   </Row>
   <Row>
    <Cell><Data ss:Type="Number">74</Data></Cell>
    <Cell ss:StyleID="s34"><Data ss:Type="Number">2</Data></Cell>
    <Cell><Data ss:Type="Number">1</Data></Cell>
    <Cell><Data ss:Type="Number">1</Data></Cell>
   </Row>
   <Row>
    <Cell><Data ss:Type="Number">74</Data></Cell>
    <Cell ss:StyleID="s34"><Data ss:Type="Number">702</Data></Cell>
    <Cell><Data ss:Type="Number">1</Data></Cell>
    <Cell><Data ss:Type="Number">0</Data></Cell>
   </Row>
   <Row>
    <Cell><Data ss:Type="Number">1</Data></Cell>
    <Cell ss:StyleID="s34"><Data ss:Type="Number">3</Data></Cell>
    <Cell><Data ss:Type="Number">0</Data></Cell>
    <Cell><Data ss:Type="Number">1</Data></Cell>
   </Row>
   <Row>
    <Cell><Data ss:Type="Number">5</Data></Cell>
    <Cell ss:StyleID="s34"><Data ss:Type="Number">6</Data></Cell>
    <Cell><Data ss:Type="Number">0</Data></Cell>
    <Cell><Data ss:Type="Number">1</Data></Cell>
   </Row>
   <Row>
    <Cell><Data ss:Type="Number">9</Data></Cell>
    <Cell ss:StyleID="s34"><Data ss:Type="Number">6</Data></Cell>
    <Cell><Data ss:Type="Number">0</Data></Cell>
    <Cell><Data ss:Type="Number">1</Data></Cell>
   </Row>
   <Row>
    <Cell><Data ss:Type="Number">16</Data></Cell>
    <Cell ss:StyleID="s34"><Data ss:Type="Number">6</Data></Cell>
    <Cell><Data ss:Type="Number">0</Data></Cell>
    <Cell><Data ss:Type="Number">1</Data></Cell>
   </Row>
   <Row>
    <Cell><Data ss:Type="Number">20</Data></Cell>
    <Cell ss:StyleID="s34"><Data ss:Type="Number">4</Data></Cell>
    <Cell><Data ss:Type="Number">0</Data></Cell>
    <Cell><Data ss:Type="Number">1</Data></Cell>
   </Row>
   <Row>
    <Cell><Data ss:Type="Number">23</Data></Cell>
    <Cell ss:StyleID="s34"><Data ss:Type="Number">0</Data></Cell>
    <Cell><Data ss:Type="Number">0</Data></Cell>
    <Cell><Data ss:Type="Number">1</Data></Cell>
   </Row>
   <Row>
    <Cell><Data ss:Type="Number">30</Data></Cell>
    <Cell ss:StyleID="s34"><Data ss:Type="Number">8</Data></Cell>
    <Cell><Data ss:Type="Number">0</Data></Cell>
    <Cell><Data ss:Type="Number">1</Data></Cell>
   </Row>
   <Row>
    <Cell><Data ss:Type="Number">37</Data></Cell>
    <Cell ss:StyleID="s34"><Data ss:Type="Number">6</Data></Cell>
    <Cell><Data ss:Type="Number">0</Data></Cell>
    <Cell><Data ss:Type="Number">1</Data></Cell>
   </Row>
   <Row>
    <Cell><Data ss:Type="Number">43</Data></Cell>
    <Cell ss:StyleID="s34"><Data ss:Type="Number">11</Data></Cell>
    <Cell><Data ss:Type="Number">0</Data></Cell>
    <Cell><Data ss:Type="Number">1</Data></Cell>
   </Row>
   <Row>
    <Cell><Data ss:Type="Number">50</Data></Cell>
    <Cell ss:StyleID="s34"><Data ss:Type="Number">2</Data></Cell>
    <Cell><Data ss:Type="Number">0</Data></Cell>
    <Cell><Data ss:Type="Number">1</Data></Cell>
   </Row>
   <Row>
    <Cell><Data ss:Type="Number">57</Data></Cell>
    <Cell ss:StyleID="s34"><Data ss:Type="Number">0</Data></Cell>
    <Cell><Data ss:Type="Number">0</Data></Cell>
    <Cell><Data ss:Type="Number">1</Data></Cell>
   </Row>
   <Row>
    <Cell><Data ss:Type="Number">62</Data></Cell>
    <Cell ss:StyleID="s34"><Data ss:Type="Number">10</Data></Cell>
    <Cell><Data ss:Type="Number">0</Data></Cell>
    <Cell><Data ss:Type="Number">1</Data></Cell>
   </Row>
   <Row>
    <Cell><Data ss:Type="Number">67</Data></Cell>
    <Cell ss:StyleID="s34"><Data ss:Type="Number">1</Data></Cell>
    <Cell><Data ss:Type="Number">0</Data></Cell>
    <Cell><Data ss:Type="Number">1</Data></Cell>
   </Row>
   <Row>
    <Cell><Data ss:Type="Number">74</Data></Cell>
    <Cell ss:StyleID="s34"><Data ss:Type="Number">0</Data></Cell>
    <Cell><Data ss:Type="Number">0</Data></Cell>
    <Cell><Data ss:Type="Number">1</Data></Cell>
   </Row>
   <Row>
    <Cell><Data ss:Type="Number">74</Data></Cell>
    <Cell ss:StyleID="s34"><Data ss:Type="Number">438</Data></Cell>
    <Cell><Data ss:Type="Number">0</Data></Cell>
    <Cell><Data ss:Type="Number">0</Data></Cell>
   </Row>
   <Row>
    <Cell><Data ss:Type="Number">1</Data></Cell>
    <Cell ss:StyleID="s34"><Data ss:Type="Number">1</Data></Cell>
    <Cell><Data ss:Type="Number">2</Data></Cell>
    <Cell><Data ss:Type="Number">1</Data></Cell>
   </Row>
   <Row>
    <Cell><Data ss:Type="Number">5</Data></Cell>
    <Cell ss:StyleID="s34"><Data ss:Type="Number">1</Data></Cell>
    <Cell><Data ss:Type="Number">2</Data></Cell>
    <Cell><Data ss:Type="Number">1</Data></Cell>
   </Row>
   <Row>
    <Cell><Data ss:Type="Number">9</Data></Cell>
    <Cell ss:StyleID="s34"><Data ss:Type="Number">2</Data></Cell>
    <Cell><Data ss:Type="Number">2</Data></Cell>
    <Cell><Data ss:Type="Number">1</Data></Cell>
   </Row>
   <Row>
    <Cell><Data ss:Type="Number">16</Data></Cell>
    <Cell ss:StyleID="s34"><Data ss:Type="Number">3</Data></Cell>
    <Cell><Data ss:Type="Number">2</Data></Cell>
    <Cell><Data ss:Type="Number">1</Data></Cell>
   </Row>
   <Row>
    <Cell><Data ss:Type="Number">20</Data></Cell>
    <Cell ss:StyleID="s34"><Data ss:Type="Number">0</Data></Cell>
    <Cell><Data ss:Type="Number">2</Data></Cell>
    <Cell><Data ss:Type="Number">1</Data></Cell>
   </Row>
   <Row>
    <Cell><Data ss:Type="Number">23</Data></Cell>
    <Cell ss:StyleID="s34"><Data ss:Type="Number">0</Data></Cell>
    <Cell><Data ss:Type="Number">2</Data></Cell>
    <Cell><Data ss:Type="Number">1</Data></Cell>
   </Row>
   <Row>
    <Cell><Data ss:Type="Number">30</Data></Cell>
    <Cell ss:StyleID="s34"><Data ss:Type="Number">3</Data></Cell>
    <Cell><Data ss:Type="Number">2</Data></Cell>
    <Cell><Data ss:Type="Number">1</Data></Cell>
   </Row>
   <Row>
    <Cell><Data ss:Type="Number">37</Data></Cell>
    <Cell ss:StyleID="s34"><Data ss:Type="Number">0</Data></Cell>
    <Cell><Data ss:Type="Number">2</Data></Cell>
    <Cell><Data ss:Type="Number">1</Data></Cell>
   </Row>
   <Row>
    <Cell><Data ss:Type="Number">43</Data></Cell>
    <Cell ss:StyleID="s34"><Data ss:Type="Number">3</Data></Cell>
    <Cell><Data ss:Type="Number">2</Data></Cell>
    <Cell><Data ss:Type="Number">1</Data></Cell>
   </Row>
   <Row>
    <Cell><Data ss:Type="Number">50</Data></Cell>
    <Cell ss:StyleID="s34"><Data ss:Type="Number">0</Data></Cell>
    <Cell><Data ss:Type="Number">2</Data></Cell>
    <Cell><Data ss:Type="Number">1</Data></Cell>
   </Row>
   <Row>
    <Cell><Data ss:Type="Number">57</Data></Cell>
    <Cell ss:StyleID="s34"><Data ss:Type="Number">0</Data></Cell>
    <Cell><Data ss:Type="Number">2</Data></Cell>
    <Cell><Data ss:Type="Number">1</Data></Cell>
   </Row>
   <Row>
    <Cell><Data ss:Type="Number">62</Data></Cell>
    <Cell ss:StyleID="s34"><Data ss:Type="Number">5</Data></Cell>
    <Cell><Data ss:Type="Number">2</Data></Cell>
    <Cell><Data ss:Type="Number">1</Data></Cell>
   </Row>
   <Row>
    <Cell><Data ss:Type="Number">67</Data></Cell>
    <Cell ss:StyleID="s34"><Data ss:Type="Number">1</Data></Cell>
    <Cell><Data ss:Type="Number">2</Data></Cell>
    <Cell><Data ss:Type="Number">1</Data></Cell>
   </Row>
   <Row>
    <Cell><Data ss:Type="Number">74</Data></Cell>
    <Cell ss:StyleID="s34"><Data ss:Type="Number">0</Data></Cell>
    <Cell><Data ss:Type="Number">2</Data></Cell>
    <Cell><Data ss:Type="Number">1</Data></Cell>
   </Row>
   <Row>
    <Cell><Data ss:Type="Number">74</Data></Cell>
    <Cell ss:StyleID="s34"><Data ss:Type="Number">231</Data></Cell>
    <Cell><Data ss:Type="Number">2</Data></Cell>
    <Cell><Data ss:Type="Number">0</Data></Cell>
   </Row>
  </Table>
  <WorksheetOptions xmlns="urn:schemas-microsoft-com:office:excel">
   <PageSetup>
    <Header x:Margin="0.3"/>
    <Footer x:Margin="0.3"/>
    <PageMargins x:Bottom="0.78740157499999996" x:Left="0.7" x:Right="0.7" x:Top="0.78740157499999996"/>
   </PageSetup>
   <Print>
    <ValidPrinterInfo/>
    <PaperSizeIndex>9</PaperSizeIndex>
    <HorizontalResolution>-1</HorizontalResolution>
    <VerticalResolution>-1</VerticalResolution>
   </Print>
   <Selected/>
   <Panes>
    <Pane>
     <Number>3</Number>
     <ActiveRow>9</ActiveRow>
     <ActiveCol>15</ActiveCol>
    </Pane>
   </Panes>
   <ProtectObjects>False</ProtectObjects>
   <ProtectScenarios>False</ProtectScenarios>
  </WorksheetOptions>
 </Worksheet>
</Workbook>
